# Supplementary material for: GABAergic/Glycinergic and Glutamatergic Neurons Mediate Distinct Neurodevelopmental Phenotypes of STXBP1 Encephalopathy
Source: J Neurosci. 2024 Feb 15;44(14):e1806232024. doi: 10.1523/JNEUROSCI.1806-23.2024 (PMC10993039; doi:10.1523/JNEUROSCI.1806-23.2024)
Supplement: Extended Data Table 1-7 — Statistics of experimental results. The details of all statistical tests, numbers of replicates, and P values are presented for each experiment in the table. Download Extended Data Table 1-7, XLSX file. [file jneuro-44-e1806232024-s007.xlsx]

## Sheet: Western blot and DFISH
Figure	Test	Brain region	Statistical test	n (mouse or section/mouse)	P value (summary)	Multiple comparison
						Genotype pairs	P value
1B		Postnatal day 0, Brain	One-way ANOVA (Kruskal-Wallis) with Dunn's multiple comparison	Stxbp1+/+ = 3	0.7028	+/+ vs f/+	> 0.9999
	Western blot			Stxbp1f/+ = 5		+/+ vs f/f	> 0.9999
				Stxbp1f/f = 3		f/+ vs f/f	> 0.9999
1C		3 month, Cortex	One-way ANOVA (Kruskal-Wallis) with Dunn's multiple comparison	Stxbp1+/+ = 3	0.7596	+/+ vs f/+	> 0.9999
	Western blot			Stxbp1f/+ = 3		+/+ vs f/f	> 0.9999
				Stxbp1f/f = 3		f/+ vs f/f	> 0.9999
1H	DFISH (Stxbp1-Viaat)	Somatosensory cortex (layers 5–6) Gad1-positive	Nested one-way ANOVA with Tukey multiple comparison		0.0004	WT vs Flox	0.5944
				WT = 16/3		WT vs Cre	0.9735
				Flox = 16/3		WT vs cHet	0.0006
				Cre = 16/3		Flox vs Cre	0.821
				cHet = 16/3		Flox vs cHet	0.0024
						Cre vs cHet	0.0009
1H	DFISH (Stxbp1-Viaat)	Frontal cortex (all layers) Gad1-positive	Nested one-way ANOVA with Tukey multiple comparison		0.0008	WT vs Flox	0.8479
				WT = 16/3		WT vs Cre	0.851
				Flox = 16/3		WT vs cHet	0.001
				Cre = 16/3		Flox vs Cre	> 0.9999
				cHet = 16/3		Flox vs cHet	0.0025
						Cre vs cHet	0.0025
1H	DFISH (Stxbp1-Viaat)	Somatosensory cortex (layers 5–6) Gad1-negative	Nested one-way ANOVA with Tukey multiple comparison		0.3913	WT vs Flox	0.9145
				WT = 16/3		WT vs Cre	0.9543
				Flox = 16/3		WT vs cHet	0.6331
				Cre = 16/3		Flox vs Cre	0.6688
				cHet = 16/3		Flox vs cHet	0.9371
						Cre vs cHet	0.3701
1H	DFISH (Stxbp1-Viaat)	Frontal cortex (all layers) Gad1-negative	Nested one-way ANOVA with Tukey multiple comparison		0.7592	WT vs Flox	0.9998
				WT = 16/3		WT vs Cre	0.8104
				Flox = 16/3		WT vs cHet	0.981
				Cre = 16/3		Flox vs Cre	0.7675
				cHet = 16/3		Flox vs cHet	0.9673
						Cre vs cHet	0.9568
1I	DFISH (Stxbp1-Vglut2)	Somatosensory cortex (layers 5–6) Vglut1/2-positive	Nested one-way ANOVA with Tukey multiple comparison		0.0015	WT vs Flox	0.7292
				WT = 31/4		WT vs Cre	0.9444
				Flox = 32/4		WT vs cHet	0.0115
				Cre = 32/4		Flox vs Cre	0.9596
				cHet = 32/4		Flox vs cHet	0.0019
						Cre vs cHet	0.0044
1I	DFISH (Stxbp1-Vglut2)	Frontal cortex (all layers) Vglut1/2-positive	Nested one-way ANOVA with Tukey multiple comparison		< 0.0001	WT vs Flox	0.4456
				WT = 31/4		WT vs Cre	0.9999
				Flox = 32/4		WT vs cHet	< 0.0001
				Cre = 32/4		Flox vs Cre	0.4041
				cHet = 32/4		Flox vs cHet	< 0.0001
						Cre vs cHet	<0.0001
1I	DFISH (Stxbp1-Vglut2)	Somatosensory cortex (layers 5–6) Vglut1/2-negative	Nested one-way ANOVA with Tukey multiple comparison		0.271	WT vs Flox	0.5622
				WT = 31/4		WT vs Cre	0.6821
				Flox = 32/4		WT vs cHet	0.972
				Cre = 32/4		Flox vs Cre	0.9967
				cHet = 32/4		Flox vs cHet	0.3333
						Cre vs cHet	0.4339
1I	DFISH (Stxbp1-Vglut2)	Frontal cortex (all layers) Vglut1/2-negative	Nested one-way ANOVA with Tukey multiple comparison		0.537	WT vs Flox	0.9534
				WT = 31/4		WT vs Cre	> 0.9999
				Flox = 32/4		WT vs cHet	0.7798
				Cre = 32/4		Flox vs Cre	0.967
				cHet = 32/4		Flox vs cHet	0.4839
						Cre vs cHet	0.7454
E1-2J	DFISH (Stxbp1-Viaat)	Somatosensory cortex (layers 1–4)	Nested one-way ANOVA with Tukey multiple comparison		0.0046	WT vs Flox	0.4657
				WT = 15/3		WT vs Cre	0.8721
				Flox = 15/3		WT vs cHet	0.0047
				Cre = 16/3		Flox vs Cre	0.857
				cHet = 16/3		Flox vs cHet	0.0347
						Cre vs cHet	0.0113
E1-2J	DFISH (Stxbp1-Viaat)	Hippocampus	Nested one-way ANOVA with Tukey multiple comparison		0.0001	WT vs Flox	0.5567
				WT = 16/3		WT vs Cre	0.9807
				Flox = 16/3		WT vs cHet	0.0003
				Cre = 15/3		Flox vs Cre	0.3768
				cHet = 16/3		Flox vs cHet	0.0011
						Cre vs cHet	0.0002
E1-2J	DFISH (Stxbp1-Viaat)	Thalamus (TRN)	Nested one-way ANOVA with Tukey multiple comparison		0.0002	WT vs Flox	0.9107
				WT = 24/3		WT vs Cre	0.8722
				Flox = 24/3		WT vs cHet	0.0006
				Cre = 20/3		Flox vs Cre	0.5342
				cHet = 23/3		Flox vs cHet	0.0012
						Cre vs cHet	0.0003
E1-2J	DFISH (Stxbp1-Viaat)	Amygdala	Nested one-way ANOVA with Tukey multiple comparison		0.0241	WT vs Flox	0.9993
				WT = 21/3		WT vs Cre	0.9982
				Flox = 20/3		WT vs cHet	0.0366
				Cre = 20/3		Flox vs Cre	> 0.9999
				cHet = 19/3		Flox vs cHet	0.0438
						Cre vs cHet	0.0475
E1-2J	DFISH (Stxbp1-Viaat)	Hypothalamus (LHA)	Nested one-way ANOVA with Tukey multiple comparison		< 0.0001	WT vs Flox	0.9965
				WT = 15/3		WT vs Cre	0.8164
				Flox = 11/3		WT vs cHet	< 0.0001
				Cre = 14/3		Flox vs Cre	0.7384
				cHet = 14/3		Flox vs cHet	0.0001
						Cre vs cHet	< 0.0001
E1-2J	DFISH (Stxbp1-Viaat)	Cerebellum (Purkinje cells)	Nested one-way ANOVA with Tukey multiple comparison		0.0018	WT vs Flox	0.9688
				WT = 16/3		WT vs Cre	0.8931
				Flox = 16/3		WT vs cHet	0.0025
				Cre = 16/3		Flox vs Cre	0.9935
				cHet = 15/3		Flox vs cHet	0.0042
						Cre vs cHet	0.0057
E1-2J	DFISH (Stxbp1-Viaat)	Striatum (CPu)	Nested one-way ANOVA with Tukey multiple comparison		< 0.0001	WT vs Flox	0.6659
				WT = 16/3		WT vs Cre	0.9772
				Flox = 16/3		WT vs cHet	< 0.0001
				Cre = 16/3		Flox vs Cre	0.4275
				cHet = 16/3		Flox vs cHet	< 0.0001
						Cre vs cHet	< 0.0001
E1-2K	DFISH (Stxbp1-Viaat)	Somatosensory cortex (layers 1–4)	Nested one-way ANOVA with Tukey multiple comparison		0.5544	WT vs Flox	0.8101
				WT = 15/3		WT vs Cre	0.9564
				Flox = 16/3		WT vs cHet	0.9997
				Cre = 16/3		Flox vs Cre	0.4957
				cHet = 16/3		Flox vs cHet	0.7518
						Cre vs cHet	0.9741
E1-2K	DFISH (Stxbp1-Viaat)	Thalamus	Nested one-way ANOVA with Tukey multiple comparison		0.5829	WT vs Flox	0.9968
				WT = 16/3		WT vs Cre	0.866
				Flox = 16/3		WT vs cHet	0.9336
				Cre = 16/3		Flox vs Cre	0.7609
				cHet = 15/3		Flox vs cHet	0.9797
						Cre vs cHet	0.5324
E1-2K	DFISH (Stxbp1-Viaat)	Cerebellum (granule cells)	Nested one-way ANOVA with Tukey multiple comparison		0.2946	WT vs Flox	0.3801
				WT = 16/3		WT vs Cre	0.9939
				Flox = 16/3		WT vs cHet	0.5256
				Cre = 15/3		Flox vs Cre	0.5496
				cHet = 14/3		Flox vs cHet	0.9975
						Cre vs cHet	0.6939
E1-4J	DFISH (Stxbp1-Vglut2)	Somatosensory cortex (layers 1–4)	Nested one-way ANOVA with Tukey multiple comparison		< 0.0001	WT vs Flox	0.8595
				WT = 31/4		WT vs Cre	0.3553
				Flox = 32/4		WT vs cHet	0.0012
				Cre = 32/4		Flox vs Cre	0.7849
				cHet = 32/4		Flox vs cHet	0.0003
						Cre vs cHet	< 0.0001
E1-4J	DFISH (Stxbp1-Vglut2)	Hippocampus (CA1)	Nested one-way ANOVA with Tukey multiple comparison		0.0035	WT vs Flox	0.9553
				WT = 32/4		WT vs Cre	> 0.9999
				Flox = 31/4		WT vs cHet	0.0117
				Cre = 28/4		Flox vs Cre	0.9486
				cHet = 32/4		Flox vs cHet	0.0049
						Cre vs cHet	0.0129
E1-4J	DFISH (Stxbp1-Vglut2)	Thalamus	Nested one-way ANOVA with Tukey multiple comparison		< 0.0001	WT vs Flox	0.9375
				WT = 28/4		WT vs Cre	>0.9999
				Flox = 31/4		WT vs cHet	0.0003
				Cre = 32/4		Flox vs Cre	0.9152
				cHet = 32/4		Flox vs cHet	0.0001
						Cre vs cHet	0.0003
E1-4J	DFISH (Stxbp1-Vglut2)	Amygdala	Nested one-way ANOVA with Tukey multiple comparison		0.0003	WT vs Flox	0.3814
				WT = 20/3		WT vs Cre	0.9879
				Flox = 23/3		WT vs cHet	0.0016
				Cre = 20/3		Flox vs Cre	0.5431
				cHet = 22/3		Flox vs cHet	0.0003
						Cre vs cHet	0.0011
E1-4J	DFISH (Stxbp1-Vglut2)	Hypothalamus (VMH)	Nested one-way ANOVA with Tukey multiple comparison		0.0002	WT vs Flox	0.4106
				WT = 15/3		WT vs Cre	0.7773
				Flox = 15/3		WT vs cHet	0.0003
				Cre = 17/3		Flox vs Cre	0.883
				cHet = 14/3		Flox vs cHet	0.0013
						Cre vs cHet	0.0005
E1-4J	DFISH (Stxbp1-Vglut2)	Cerebellum (granule cells)	Nested one-way ANOVA with Tukey multiple comparison		0.0597	WT vs Flox	0.8952
				WT = 32/4		WT vs Cre	0.9955
				Flox = 32/4		WT vs cHet	0.1602
				Cre = 32/4		Flox vs Cre	0.7899
				cHet = 32/4		Flox vs cHet	0.05
						Cre vs cHet	0.2277
E1-4K	DFISH (Stxbp1-Vglut2)	Somatosensory cortex (layers 1–4)	Nested one-way ANOVA with Tukey multiple comparison		0.2077	WT vs Flox	0.7229
				WT = 31/4		WT vs Cre	0.8282
				Flox = 32/4		WT vs cHet	0.7563
				Cre = 32/4		Flox vs Cre	0.997
				cHet = 32/4		Flox vs cHet	0.2214
						Cre vs cHet	0.2957
E1-4K	DFISH (Stxbp1-Vglut2)	Thalamus (TRN)	Nested one-way ANOVA with Tukey multiple comparison		0.308	WT vs Flox	0.662
				WT = 28/4		WT vs Cre	0.9979
				Flox = 25/4		WT vs cHet	0.8272
				Cre = 27/4		Flox vs Cre	0.5633
				cHet = 23/4		Flox vs cHet	0.2538
						Cre vs cHet	0.9035
E1-4K	DFISH (Stxbp1-Vglut2)	Striatum (CPu)	Nested one-way ANOVA with Tukey multiple comparison		0.4821	WT vs Flox	0.5945
				WT = 27/4		WT vs Cre	0.9992
				Flox = 28/4		WT vs cHet	> 0.9999
				Cre = 26/4		Flox vs Cre	0.5232
				cHet = 26/4		Flox vs cHet	0.5985
						Cre vs cHet	0.9992
E1-3B	Western blot (Stxbp1-Viaat)	Anterior cortex (aCTX)	Ordinary one-way ANOVA with Tukey multiple comparison		0.0085	WT vs Flox	>0.9999
				WT = 5		WT vs Cre	0.4665
				Flox = 5		WT vs cHet	0.7267
				Cre = 5		Flox vs Cre	>0.9999
				cHet = 5		Flox vs cHet	0.1292
						Cre vs cHet	0.0055
E1-3B	Western blot (Stxbp1-Viaat)	Posterior cortex (pCTX)	Ordinary one-way ANOVA with Tukey multiple comparison		0.4699	WT vs Flox	0.5779
				WT = 5		WT vs Cre	>0.9999
				Flox = 5		WT vs cHet	0.7305
				Cre = 5		Flox vs Cre	0.6144
				cHet = 5		Flox vs cHet	0.9936
						Cre vs cHet	0.7646
E1-3B	Western blot (Stxbp1-Viaat)	Hippocampus (HIP)	Ordinary one-way ANOVA with Tukey multiple comparison		0.5726	WT vs Flox	0.991
				WT = 5		WT vs Cre	>0.9999
				Flox = 5		WT vs cHet	0.7351
				Cre = 5		Flox vs Cre	0.9952
				cHet = 5		Flox vs cHet	0.5635
						Cre vs cHet	0.7032
E1-3B	Western blot (Stxbp1-Viaat)	Striatum (STR)	Ordinary one-way ANOVA with Tukey multiple comparison		0.0542	WT vs Flox	0.9999
				WT = 5		WT vs Cre	0.9652
				Flox = 5		WT vs cHet	0.1406
				Cre = 5		Flox vs Cre	0.9777
				cHet = 5		Flox vs cHet	0.125
						Cre vs cHet	0.0603
E1-3B	Western blot (Stxbp1-Viaat)	Thalamus (TH) + Hypothalamus (HY)	Ordinary one-way ANOVA with Tukey multiple comparison		0.2905	WT vs Flox	0.9919
				WT = 5		WT vs Cre	0.9957
				Flox = 5		WT vs cHet	0.4179
				Cre = 5		Flox vs Cre	0.9556
				cHet = 5		Flox vs cHet	0.2833
						Cre vs cHet	0.5463
E1-3B	Western blot (Stxbp1-Viaat)	Midbrain (MB) + Hindbrain (HB)	Ordinary one-way ANOVA with Tukey multiple comparison		0.0063	WT vs Flox	0.9934
				WT = 5		WT vs Cre	0.934
				Flox = 5		WT vs cHet	0.0225
				Cre = 5		Flox vs Cre	0.8289
				cHet = 5		Flox vs cHet	0.0377
						Cre vs cHet	0.0068
E1-3B	Western blot (Stxbp1-Viaat)	Cerebellum (CB)	Ordinary one-way ANOVA with Tukey multiple comparison		0.4891	WT vs Flox	0.8956
				WT = 5		WT vs Cre	0.5898
				Flox = 5		WT vs cHet	0.4978
				Cre = 5		Flox vs Cre	0.9376
				cHet = 5		Flox vs cHet	0.8822
						Cre vs cHet	0.9986
E1-3B	Western blot (Stxbp1-Viaat)	Olfactory bulb (OLF)	Ordinary one-way ANOVA with Tukey multiple comparison		0.0211	WT vs Flox	0.5452
				WT = 5		WT vs Cre	0.9996
				Flox = 5		WT vs cHet	0.1729
				Cre = 5		Flox vs Cre	0.6075
				cHet = 5		Flox vs cHet	0.0134
						Cre vs cHet	0.1449
E1-5B	Western blot (Stxbp1-Vglut2)	Anterior cortex (aCTX)	Ordinary one-way ANOVA with Tukey multiple comparison		<0.0001	WT vs Flox	0.9643
				WT = 5		WT vs Cre	0.9546
				Flox = 5		WT vs cHet	<0.0001
				Cre = 5		Flox vs Cre	>0.9999
				cHet = 5		Flox vs cHet	<0.0001
						Cre vs cHet	<0.0001
E1-5B	Western blot (Stxbp1-Vglut2)	Posterior cortex (pCTX)	Ordinary one-way ANOVA with Tukey multiple comparison		<0.0001	WT vs Flox	>0.9999
				WT = 5		WT vs Cre	>0.9999
				Flox = 5		WT vs cHet	<0.0001
				Cre = 5		Flox vs Cre	>0.9999
				cHet = 5		Flox vs cHet	<0.0001
						Cre vs cHet	<0.0001
E1-5B	Western blot (Stxbp1-Vglut2)	Hippocampus (HIP)	Ordinary one-way ANOVA with Tukey multiple comparison		<0.0001	WT vs Flox	0.9932
				WT = 5		WT vs Cre	0.9816
				Flox = 5		WT vs cHet	<0.0001
				Cre = 5		Flox vs Cre	0.9181
				cHet = 5		Flox vs cHet	<0.0001
						Cre vs cHet	<0.0001
E1-5B	Western blot (Stxbp1-Vglut2)	Striatum (STR)	Ordinary one-way ANOVA with Tukey multiple comparison		0.0003	WT vs Flox	0.9971
				WT = 5		WT vs Cre	0.8102
				Flox = 5		WT vs cHet	0.0025
				Cre = 5		Flox vs Cre	0.899
				cHet = 5		Flox vs cHet	0.0016
						Cre vs cHet	0.0004
E1-5B	Western blot (Stxbp1-Vglut2)	Thalamus (TH) + Hypothalamus (HY)	Ordinary one-way ANOVA with Tukey multiple comparison		0.0098	WT vs Flox	0.9352
				WT = 5		WT vs Cre	0.9815
				Flox = 5		WT vs cHet	0.0458
				Cre = 5		Flox vs Cre	0.9965
				cHet = 5		Flox vs cHet	0.0144
						Cre vs cHet	0.022
E1-5B	Western blot (Stxbp1-Vglut2)	Midbrain (MB) + Hindbrain (HB)	Ordinary one-way ANOVA with Tukey multiple comparison		<0.0001	WT vs Flox	0.9071
				WT = 5		WT vs Cre	0.9998
				Flox = 5		WT vs cHet	0.0002
				Cre = 5		Flox vs Cre	0.9355
				cHet = 5		Flox vs cHet	0.0007
						Cre vs cHet	0.0002
E1-5B	Western blot (Stxbp1-Vglut2)	Cerebellum (CB)	Ordinary one-way ANOVA with Tukey multiple comparison		<0.0001	WT vs Flox	0.9935
				WT = 5		WT vs Cre	0.34
				Flox = 5		WT vs cHet	<0.0001
				Cre = 5		Flox vs Cre	0.4764
				cHet = 5		Flox vs cHet	<0.0001
						Cre vs cHet	<0.0001
E1-5B	Western blot (Stxbp1-Vglut2)	Olfactory bulb (OLF)	Ordinary one-way ANOVA with Tukey multiple comparison		0.1106	WT vs Flox	0.9989
				WT = 5		WT vs Cre	0.9998
				Flox = 5		WT vs cHet	0.1971
				Cre = 5		Flox vs Cre	0.9999
				cHet = 5		Flox vs cHet	0.1558
						Cre vs cHet	0.1738
E1-6B	Western blot (Stxbp1-Viaat)	Anterior cortex (aCTX)	Ordinary one-way ANOVA with Tukey multiple comparison		0.759	WT vs Flox	>0.9999
				WT = 5		WT vs Cre	0.7724
				Flox = 5		WT vs cHet	0.975
				Cre = 5		Flox vs Cre	0.7988
				cHet = 5		Flox vs cHet	0.9827
						Cre vs cHet	0.9462
E1-6B	Western blot (Stxbp1-Viaat)	Midbrain (MB) + Hindbrain (HB)	Ordinary one-way ANOVA with Tukey multiple comparison		0.01	WT vs Flox	0.621
				WT = 5		WT vs Cre	0.011
				Flox = 5		WT vs cHet	0.0504
				Cre = 5		Flox vs Cre	0.1177
				cHet = 5		Flox vs cHet	0.3893
						Cre vs cHet	0.8689
E1-6B	Western blot (Stxbp1-Viaat)	Striatum (STR)	Ordinary one-way ANOVA with Tukey multiple comparison		0.0585	WT vs Flox	0.9364
				WT = 5		WT vs Cre	0.0682
				Flox = 5		WT vs cHet	0.9954
				Cre = 5		Flox vs Cre	0.1898
				cHet = 5		Flox vs cHet	0.985
						Cre vs cHet	0.1045
E1-6D	Western blot (Stxbp1-Vglut2)	Anterior cortex (aCTX)	Ordinary one-way ANOVA with Tukey multiple comparison		0.6899	WT vs Flox	0.863
				WT = 5		WT vs Cre	0.9742
				Flox = 5		WT vs cHet	>0.9999
				Cre = 5		Flox vs Cre	0.6364
				cHet = 5		Flox vs cHet	0.8799
						Cre vs cHet	0.9668
E1-6D	Western blot (Stxbp1-Vglut2)	Midbrain (MB) + Hindbrain (HB)	Ordinary one-way ANOVA with Tukey multiple comparison		0.1721	WT vs Flox	0.5337
				WT = 5		WT vs Cre	0.1236
				Flox = 5		WT vs cHet	0.6421
				Cre = 5		Flox vs Cre	0.7524
				cHet = 5		Flox vs cHet	0.9977
						Cre vs cHet	0.6468
E1-6D	Western blot (Stxbp1-Vglut2)	Thalamus (TH) + Hypothalamus (HY)	Ordinary one-way ANOVA with Tukey multiple comparison		0.3969	WT vs Flox	0.9995
				WT = 5		WT vs Cre	0.8501
				Flox = 5		WT vs cHet	0.4242
				Cre = 5		Flox vs Cre	0.8955
				cHet = 5		Flox vs cHet	0.4834
						Cre vs cHet	0.8717

## Sheet: Survival, body weight, dystonia
Figure	Parameter	Statistical test	n (mouse or mouse (male/female))	P value (summary with genotype as source of variation)	Multiple comparison
					Level	Genotype pairs	P value
2A	Survival (P14, Stxbp1-Viaat)	Chi-square test		0.6272
			WT = 152 (76/76)
			Flox = 148 (74/74)
			Cre = 158 (94/64)
			cHet = 136 (67/69)
2A	Survival (P14, Stxbp1-Vglut2)	Chi-square test		0.6963
			WT = 130 (76/54)
			Flox = 143 (81/62)
			Cre = 131 (70/61)
			cHet = 124 (62/62)
2B	Survival (P21–28, Stxbp1-Viaat)	Chi-square test		0.0379
			WT = 150 (76/74)
			Flox = 144 (73/71)
			Cre = 157 (93/64)
			cHet = 112 (57/55)
2B	Survival (P21–28, Stxbp1-Vglut2)	Chi-square test		0.7254
			WT = 129 (75/54)
			Flox =142 (81/61)
			Cre = 131 (70/61)
			cHet = 124 (62/62)
2C	Survival (P30–120, Stxbp1-Viaat)	Chi-square test (Log-rank-Mantel-Cox)		0.9736
			WT = 56 (31/25)
			Flox = 59 (32/27)
			Cre = 61 (33/28)
			cHet = 65 (37/28)
2C	Survival (P30–120, Stxbp1-Vglut2)	Chi-square test (Log-rank-Mantel-Cox)		0.724
			WT = 45 (23/22)
			Flox = 50 (27/23)
			Cre = 47 (26/21)
			cHet = 52 (29/23)
2D	Survival (P120–360, Stxbp1-Viaat)	Chi-square test (Log-rank-Mantel-Cox)		0.6978
			WT = 6 (3/3)
			Flox = 6 (3/3)
			Cre = 6 (3/3)
			cHet = 11 (3/8)
2D	Survival (P120–360, Stxbp1-Vglut2)	Chi-square test (Log-rank-Mantel-Cox)		0.3545
			WT = 6 (3/3)
			Flox = 6 (3/3)
			Cre = 6 (3/3)
			cHet = 11 (3/8)
2F	Weight (Stxbp1-Viaat, male)	Two-way ANOVA with Tukey's multiple comparison		0.0009	Week 2	WT vs Flox	0.9996
						WT vs Cre	0.9984
						WT vs cHet	0.0717
						Flox vs Cre	> 0.9999
						Flox vs cHet	0.1276
						Cre vs cHet	0.0527
					Week 3	WT vs Flox	0.7201
						WT vs Cre	0.5087
						WT vs cHet	0.0205
						Flox vs Cre	0.9967
						Flox vs cHet	0.219
						Cre vs cHet	0.2105
					Week 4	WT vs Flox	0.764
						WT vs Cre	0.4577
						WT vs cHet	0.0401
						Flox vs Cre	0.9623
						Flox vs cHet	0.2537
						Cre vs cHet	0.4541
					Week 5	WT vs Flox	0.7968
						WT vs Cre	0.3053
						WT vs cHet	0.0816
						Flox vs Cre	0.8433
						Flox vs cHet	0.2997
						Cre vs cHet	0.6419
					Week 6	WT vs Flox	0.9821
						WT vs Cre	0.6687
						WT vs cHet	0.0367
						Flox vs Cre	0.8793
						Flox vs cHet	0.0728
						Cre vs cHet	0.1998
					Week 7	WT vs Flox	0.9938
						WT vs Cre	0.9993
						WT vs cHet	0.0074
						Flox vs Cre	0.9742
						Flox vs cHet	0.003
						Cre vs cHet	0.0035
					Week 8	WT vs Flox	0.9805
						WT vs Cre	0.825
						WT vs cHet	0.0326
						Flox vs Cre	0.9655
						Flox vs cHet	0.0161
						Cre vs cHet	0.0056
					Week 9	WT vs Flox	0.992
						WT vs Cre	0.8972
						WT vs cHet	0.1154
						Flox vs Cre	0.9706
						Flox vs cHet	0.0494
						Cre vs cHet	0.0279
					Week 10	WT vs Flox	0.998
						WT vs Cre	0.9065
						WT vs cHet	0.0986
						Flox vs Cre	0.9453
						Flox vs cHet	0.0294
						Cre vs cHet	0.0055
					Week 11	WT vs Flox	0.9879
						WT vs Cre	0.8856
						WT vs cHet	0.0883
						Flox vs Cre	0.9769
						Flox vs cHet	0.0309
						Cre vs cHet	0.0072
					Week 12	WT vs Flox	0.9373
						WT vs Cre	0.8545
						WT vs cHet	0.099
						Flox vs Cre	0.9981
						Flox vs cHet	0.0183
						Cre vs cHet	0.0036
					Week 13	WT vs Flox	0.9975
			WT = 12			WT vs Cre	0.8052
			Flox = 12			WT vs cHet	0.0411
			Cre = 12			Flox vs Cre	0.8259
			cHet = 12			Flox vs cHet	0.0054
						Cre vs cHet	0.0014
					Week 14	WT vs Flox	0.9917
						WT vs Cre	0.8966
						WT vs cHet	0.0763
						Flox vs Cre	0.9687
						Flox vs cHet	0.0167
						Cre vs cHet	0.0033
					Week 15	WT vs Flox	0.9987
						WT vs Cre	0.9493
						WT vs cHet	0.0516
						Flox vs Cre	0.8738
						Flox vs cHet	0.047
						Cre vs cHet	0.0046
					Week 16	WT vs Flox	0.9957
						WT vs Cre	0.962
						WT vs cHet	0.0471
						Flox vs Cre	0.9939
						Flox vs cHet	0.0193
						Cre vs cHet	0.0065
					Week 17	WT vs Flox	0.9822
						WT vs Cre	0.9898
						WT vs cHet	0.0488
						Flox vs Cre	0.9997
						Flox vs cHet	0.0121
						Cre vs cHet	0.0104
					Week 18	WT vs Flox	0.9421
						WT vs Cre	0.9996
						WT vs cHet	0.0316
						Flox vs Cre	0.9609
						Flox vs cHet	0.0053
						Cre vs cHet	0.0173
					Week 19	WT vs Flox	> 0.9999
						WT vs Cre	0.9986
						WT vs cHet	0.0574
						Flox vs Cre	0.9995
						Flox vs cHet	0.0391
						Cre vs cHet	0.0429
					Week 20	WT vs Flox	0.9751
						WT vs Cre	0.9947
						WT vs cHet	0.0473
						Flox vs Cre	0.9963
						Flox vs cHet	0.0145
						Cre vs cHet	0.0114
					Week 21	WT vs Flox	0.9996
						WT vs Cre	0.9837
						WT vs cHet	0.0036
						Flox vs Cre	0.9906
						Flox vs cHet	0.001
						Cre vs cHet	0.0017
					Week 22	WT vs Flox	0.997
						WT vs Cre	> 0.9999
						WT vs cHet	0.0394
						Flox vs Cre	0.9971
						Flox vs cHet	0.0126
						Cre vs cHet	0.0172
					Week 23	WT vs Flox	0.9948
						WT vs Cre	> 0.9999
						WT vs cHet	0.027
						Flox vs Cre	0.9915
						Flox vs cHet	0.0087
						Cre vs cHet	0.0185
					Week 24	WT vs Flox	0.9993
						WT vs Cre	0.9944
						WT vs cHet	0.0248
						Flox vs Cre	0.9774
						Flox vs cHet	0.0138
						Cre vs cHet	0.0208
2F	Weight (Stxbp1-Viaat, female)	Two-way ANOVA with Tukey's multiple comparison		0.0003	Week 2	WT vs Flox	0.8792
						WT vs Cre	0.9999
						WT vs cHet	0.7379
						Flox vs Cre	0.7665
						Flox vs cHet	0.2023
						Cre vs cHet	0.4816
					Week 3	WT vs Flox	0.9825
						WT vs Cre	0.9955
						WT vs cHet	0.0615
						Flox vs Cre	0.9986
						Flox vs cHet	0.0268
						Cre vs cHet	0.0287
					Week 4	WT vs Flox	0.8477
						WT vs Cre	0.6964
						WT vs cHet	0.0142
						Flox vs Cre	0.9969
						Flox vs cHet	0.0646
						Cre vs cHet	0.0617
					Week 5	WT vs Flox	0.8566
						WT vs Cre	0.5492
						WT vs cHet	0.0246
						Flox vs Cre	0.8594
						Flox vs cHet	0.0436
						Cre vs cHet	0.3176
					Week 6	WT vs Flox	0.9909
						WT vs Cre	0.3942
						WT vs cHet	0.0297
						Flox vs Cre	0.2893
						Flox vs cHet	0.0039
						Cre vs cHet	0.2722
					Week 7	WT vs Flox	0.9184
						WT vs Cre	0.289
						WT vs cHet	0.0013
						Flox vs Cre	0.5085
						Flox vs cHet	0.0011
						Cre vs cHet	0.0918
					Week 8	WT vs Flox	0.9784
						WT vs Cre	0.1496
						WT vs cHet	0.0015
						Flox vs Cre	0.0621
						Flox vs cHet	< 0.0001
						Cre vs cHet	0.009
					Week 9	WT vs Flox	0.9947
						WT vs Cre	0.4101
						WT vs cHet	0.0051
						Flox vs Cre	0.2927
						Flox vs cHet	0.0029
						Cre vs cHet	0.164
					Week 10	WT vs Flox	0.9879
						WT vs Cre	0.2294
						WT vs cHet	0.0028
						Flox vs Cre	0.1997
						Flox vs cHet	0.0009
						Cre vs cHet	0.0727
					Week 11	WT vs Flox	0.964
						WT vs Cre	0.1278
						WT vs cHet	0.0038
						Flox vs Cre	0.0868
						Flox vs cHet	0.0015
						Cre vs cHet	0.0964
					Week 12	WT vs Flox	0.9989
						WT vs Cre	0.2859
						WT vs cHet	0.0338
						Flox vs Cre	0.0581
						Flox vs cHet	0.0036
						Cre vs cHet	0.2308
					Week 13	WT vs Flox	0.9912
			WT = 11			WT vs Cre	0.2749
			Flox = 11			WT vs cHet	0.0127
			Cre = 11			Flox vs Cre	0.1266
			cHet = 10			Flox vs cHet	0.0005
						Cre vs cHet	0.0403
					Week 14	WT vs Flox	0.8955
						WT vs Cre	0.3489
						WT vs cHet	0.0058
						Flox vs Cre	0.3728
						Flox vs cHet	0.0001
						Cre vs cHet	0.0009
					Week 15	WT vs Flox	0.993
						WT vs Cre	0.3854
						WT vs cHet	0.0159
						Flox vs Cre	0.1301
						Flox vs cHet	0.0003
						Cre vs cHet	0.0132
					Week 16	WT vs Flox	0.9936
						WT vs Cre	0.4739
						WT vs cHet	0.0095
						Flox vs Cre	0.4436
						Flox vs cHet	0.0012
						Cre vs cHet	0.0124
					Week 17	WT vs Flox	0.9928
						WT vs Cre	0.3488
						WT vs cHet	0.0057
						Flox vs Cre	0.1502
						Flox vs cHet	< 0.0001
						Cre vs cHet	0.0146
					Week 18	WT vs Flox	0.9997
						WT vs Cre	0.6104
						WT vs cHet	0.028
						Flox vs Cre	0.2273
						Flox vs cHet	0.0002
						Cre vs cHet	0.0367
					Week 19	WT vs Flox	0.9399
						WT vs Cre	0.6645
						WT vs cHet	0.0173
						Flox vs Cre	0.8231
						Flox vs cHet	0.0011
						Cre vs cHet	0.0173
					Week 20	WT vs Flox	0.8256
						WT vs Cre	0.2988
						WT vs cHet	0.0202
						Flox vs Cre	0.452
						Flox vs cHet	0.0061
						Cre vs cHet	0.118
					Week 21	WT vs Flox	0.8263
						WT vs Cre	0.2342
						WT vs cHet	0.028
						Flox vs Cre	0.2489
						Flox vs cHet	0.0032
						Cre vs cHet	0.1167
					Week 22	WT vs Flox	0.7947
						WT vs Cre	0.5139
						WT vs cHet	0.0283
						Flox vs Cre	0.83
						Flox vs cHet	0.0041
						Cre vs cHet	0.0995
					Week 23	WT vs Flox	0.9143
						WT vs Cre	0.3933
						WT vs cHet	0.0382
						Flox vs Cre	0.3173
						Flox vs cHet	0.0029
						Cre vs cHet	0.0382
					Week 24	WT vs Flox	0.7795
						WT vs Cre	0.5074
						WT vs cHet	0.0446
						Flox vs Cre	0.8083
						Flox vs cHet	0.0058
						Cre vs cHet	0.0613
2F	Weight (Stxbp1-Vglut2, male)	Two-way ANOVA with Tukey's multiple comparison		0.2006	Week 2	WT vs Flox	0.9993
						WT vs Cre	0.5093
						WT vs cHet	0.9986
						Flox vs Cre	0.6194
						Flox vs cHet	0.9927
						Cre vs cHet	0.4047
					Week 3	WT vs Flox	0.9095
						WT vs Cre	0.9323
						WT vs cHet	0.9847
						Flox vs Cre	0.9975
						Flox vs cHet	0.9899
						Cre vs cHet	0.9984
					Week 4	WT vs Flox	0.7801
						WT vs Cre	0.8395
						WT vs cHet	0.9196
						Flox vs Cre	0.9947
						Flox vs cHet	0.9876
						Cre vs cHet	0.9993
					Week 5	WT vs Flox	0.9305
						WT vs Cre	0.6425
						WT vs cHet	0.9997
						Flox vs Cre	0.9031
						Flox vs cHet	0.927
						Cre vs cHet	0.5431
					Week 6	WT vs Flox	0.8651
						WT vs Cre	0.6945
						WT vs cHet	0.9937
						Flox vs Cre	0.9948
						Flox vs cHet	0.9411
						Cre vs cHet	0.8057
					Week 7	WT vs Flox	0.5911
						WT vs Cre	0.6341
						WT vs cHet	> 0.9999
						Flox vs Cre	> 0.9999
						Flox vs cHet	0.4904
						Cre vs cHet	0.5438
					Week 8	WT vs Flox	0.4235
						WT vs Cre	0.6085
						WT vs cHet	> 0.9999
						Flox vs Cre	0.9982
						Flox vs cHet	0.4165
						Cre vs cHet	0.6107
					Week 9	WT vs Flox	0.6105
						WT vs Cre	0.8205
						WT vs cHet	0.9986
						Flox vs Cre	0.9971
						Flox vs cHet	0.4623
						Cre vs cHet	0.7202
					Week 10	WT vs Flox	0.7625
						WT vs Cre	0.7722
						WT vs cHet	0.9437
						Flox vs Cre	0.9999
						Flox vs cHet	0.4246
						Cre vs cHet	0.4553
					Week 11	WT vs Flox	0.9192
						WT vs Cre	0.9533
						WT vs cHet	0.64
						Flox vs Cre	0.9997
						Flox vs cHet	0.2541
						Cre vs cHet	0.3309
					Week 12	WT vs Flox	0.5204
						WT vs Cre	0.6611
						WT vs cHet	0.9766
						Flox vs Cre	> 0.9999
						Flox vs cHet	0.2952
						Cre vs cHet	0.4373
					Week 13	WT vs Flox	0.7772
			WT = 12			WT vs Cre	0.7596
			Flox = 13			WT vs cHet	0.9112
			Cre = 13			Flox vs Cre	0.9979
			cHet = 13			Flox vs cHet	0.3976
						Cre vs cHet	0.4147
					Week 14	WT vs Flox	0.7934
						WT vs Cre	0.703
						WT vs cHet	0.9577
						Flox vs Cre	0.9953
						Flox vs cHet	0.4569
						Cre vs cHet	0.3859
					Week 15	WT vs Flox	0.6491
						WT vs Cre	0.6372
						WT vs cHet	0.9797
						Flox vs Cre	0.9958
						Flox vs cHet	0.4031
						Cre vs cHet	0.422
					Week 16	WT vs Flox	0.7292
						WT vs Cre	0.7117
						WT vs cHet	0.8831
						Flox vs Cre	0.9971
						Flox vs cHet	0.2645
						Cre vs cHet	0.2996
					Week 17	WT vs Flox	0.8721
						WT vs Cre	0.9299
						WT vs cHet	0.7989
						Flox vs Cre	> 0.9999
						Flox vs cHet	0.2817
						Cre vs cHet	0.4435
					Week 18	WT vs Flox	0.7624
						WT vs Cre	0.869
						WT vs cHet	0.7391
						Flox vs Cre	0.9992
						Flox vs cHet	0.1665
						Cre vs cHet	0.2891
					Week 19	WT vs Flox	0.8444
						WT vs Cre	0.9741
						WT vs cHet	0.4985
						Flox vs Cre	0.9835
						Flox vs cHet	0.0749
						Cre vs cHet	0.2399
					Week 20	WT vs Flox	0.4327
						WT vs Cre	0.827
						WT vs cHet	0.7661
						Flox vs Cre	0.9517
						Flox vs cHet	0.0311
						Cre vs cHet	0.2447
					Week 21	WT vs Flox	0.8192
						WT vs Cre	0.9742
						WT vs cHet	0.4599
						Flox vs Cre	0.9774
						Flox vs cHet	0.0288
						Cre vs cHet	0.1946
					Week 22	WT vs Flox	0.9593
						WT vs Cre	0.9699
						WT vs cHet	0.3226
						Flox vs Cre	> 0.9999
						Flox vs cHet	0.0691
						Cre vs cHet	0.1057
					Week 23	WT vs Flox	0.9844
						WT vs Cre	0.9958
						WT vs cHet	0.1903
						Flox vs Cre	0.999
						Flox vs cHet	0.04
						Cre vs cHet	0.0651
					Week 24	WT vs Flox	0.9971
						WT vs Cre	0.9998
						WT vs cHet	0.0866
						Flox vs Cre	0.9871
						Flox vs cHet	0.0166
						Cre vs cHet	0.0318
2F	Weight (Stxbp1-Vglut2, female)	Two-way ANOVA with Tukey's multiple comparison		0.5044	Week 2	WT vs Flox	0.824
						WT vs Cre	0.8138
						WT vs cHet	0.7357
						Flox vs Cre	0.465
						Flox vs cHet	> 0.9999
						Cre vs cHet	0.3579
					Week 3	WT vs Flox	0.9834
						WT vs Cre	0.9391
						WT vs cHet	0.9996
						Flox vs Cre	0.9969
						Flox vs cHet	0.9684
						Cre vs cHet	0.9104
					Week 4	WT vs Flox	> 0.9999
						WT vs Cre	0.9062
						WT vs cHet	0.9887
						Flox vs Cre	0.9332
						Flox vs cHet	0.9947
						Cre vs cHet	0.9732
					Week 5	WT vs Flox	0.9855
						WT vs Cre	0.9994
						WT vs cHet	0.9999
						Flox vs Cre	0.9706
						Flox vs cHet	0.9897
						Cre vs cHet	0.9972
					Week 6	WT vs Flox	0.8702
						WT vs Cre	> 0.9999
						WT vs cHet	> 0.9999
						Flox vs Cre	0.9064
						Flox vs cHet	0.8745
						Cre vs cHet	> 0.9999
					Week 7	WT vs Flox	> 0.9999
						WT vs Cre	0.9585
						WT vs cHet	0.9967
						Flox vs Cre	0.9648
						Flox vs cHet	0.9957
						Cre vs cHet	0.9258
					Week 8	WT vs Flox	> 0.9999
						WT vs Cre	0.4841
						WT vs cHet	0.999
						Flox vs Cre	0.5588
						Flox vs cHet	0.9996
						Cre vs cHet	0.5354
					Week 9	WT vs Flox	0.9781
						WT vs Cre	0.7161
						WT vs cHet	0.9898
						Flox vs Cre	0.9187
						Flox vs cHet	0.9248
						Cre vs cHet	0.6413
					Week 10	WT vs Flox	0.5532
						WT vs Cre	0.667
						WT vs cHet	0.74
						Flox vs Cre	0.155
						Flox vs cHet	0.9915
						Cre vs cHet	0.2309
					Week 11	WT vs Flox	0.9306
						WT vs Cre	0.5692
						WT vs cHet	0.9842
						Flox vs Cre	0.2148
						Flox vs cHet	0.9981
						Cre vs cHet	0.3803
					Week 12	WT vs Flox	0.4291
						WT vs Cre	0.6724
						WT vs cHet	0.9476
						Flox vs Cre	0.1701
						Flox vs cHet	0.8035
						Cre vs cHet	0.456
					Week 13	WT vs Flox	0.9337
			WT = 12			WT vs Cre	0.8844
			Flox = 11			WT vs cHet	0.8822
			Cre = 10			Flox vs Cre	0.6097
			cHet = 12			Flox vs cHet	0.9973
						Cre vs cHet	0.5559
					Week 14	WT vs Flox	0.9492
						WT vs Cre	0.9352
						WT vs cHet	0.9317
						Flox vs Cre	0.7274
						Flox vs cHet	0.9998
						Cre vs cHet	0.7009
					Week 15	WT vs Flox	0.9587
						WT vs Cre	0.623
						WT vs cHet	0.9224
						Flox vs Cre	0.3794
						Flox vs cHet	0.9996
						Cre vs cHet	0.3167
					Week 16	WT vs Flox	0.8079
						WT vs Cre	0.8933
						WT vs cHet	0.9129
						Flox vs Cre	0.4435
						Flox vs cHet	0.9874
						Cre vs cHet	0.5514
					Week 17	WT vs Flox	0.9919
						WT vs Cre	0.9101
						WT vs cHet	0.9776
						Flox vs Cre	0.8031
						Flox vs cHet	0.9995
						Cre vs cHet	0.7442
					Week 18	WT vs Flox	0.902
						WT vs Cre	0.9364
						WT vs cHet	0.9735
						Flox vs Cre	0.6224
						Flox vs cHet	0.9919
						Cre vs cHet	0.7551
					Week 19	WT vs Flox	0.9562
						WT vs Cre	0.8884
						WT vs cHet	0.9807
						Flox vs Cre	0.6528
						Flox vs cHet	0.9987
						Cre vs cHet	0.7077
					Week 20	WT vs Flox	0.9524
						WT vs Cre	0.9331
						WT vs cHet	0.9861
						Flox vs Cre	0.715
						Flox vs cHet	0.9988
						Cre vs cHet	0.815
					Week 21	WT vs Flox	0.9834
						WT vs Cre	0.9566
						WT vs cHet	0.9749
						Flox vs Cre	0.8363
						Flox vs cHet	0.9998
						Cre vs cHet	0.8205
					Week 22	WT vs Flox	0.9235
						WT vs Cre	0.8833
						WT vs cHet	0.9514
						Flox vs Cre	0.5959
						Flox vs cHet	0.9998
						Cre vs cHet	0.6455
					Week 23	WT vs Flox	0.9099
						WT vs Cre	0.9239
						WT vs cHet	0.9902
						Flox vs Cre	0.6708
						Flox vs cHet	0.9857
						Cre vs cHet	0.8268
					Week 24	WT vs Flox	0.9972
						WT vs Cre	0.8273
						WT vs cHet	0.9988
						Flox vs Cre	0.7487
						Flox vs cHet	> 0.9999
						Cre vs cHet	0.7838
2H	Hindlimb clasping (Stxbp1-Viaat)	Two-way ANOVA with Tukey's multiple comparison		< 0.0001	Week 4	WT vs Flox	0.751
						WT vs Cre	0.751
						WT vs cHet	0.0413
						Flox vs Cre	*N/A
						Flox vs cHet	0.0209
						Cre vs cHet	0.0209
					Week 5	WT vs Flox	0.751
						WT vs Cre	> 0.9999
						WT vs cHet	< 0.0001
						Flox vs Cre	0.751
						Flox vs cHet	< 0.0001
						Cre vs cHet	< 0.0001
					Week 6	WT vs Flox	0.751
						WT vs Cre	0.9452
						WT vs cHet	< 0.0001
						Flox vs Cre	0.0927
						Flox vs cHet	< 0.0001
						Cre vs cHet	< 0.0001
					Week 7	WT vs Flox	> 0.9999
						WT vs Cre	0.8402
						WT vs cHet	< 0.0001
						Flox vs Cre	0.9206
						Flox vs cHet	< 0.0001
						Cre vs cHet	< 0.0001
					Week 8	WT vs Flox	0.4846
						WT vs Cre	0.751
						WT vs cHet	< 0.0001
						Flox vs Cre	0.9902
						Flox vs cHet	< 0.0001
						Cre vs cHet	< 0.0001
					Week 9	WT vs Flox	0.9697
						WT vs Cre	0.6984
						WT vs cHet	< 0.0001
						Flox vs Cre	0.8804
						Flox vs cHet	< 0.0001
						Cre vs cHet	< 0.0001
					Week 10	WT vs Flox	0.9356
						WT vs Cre	0.9356
						WT vs cHet	< 0.0001
						Flox vs Cre	> 0.9999
						Flox vs cHet	< 0.0001
						Cre vs cHet	< 0.0001
					Week 11	WT vs Flox	0.2925
						WT vs Cre	0.2925
						WT vs cHet	< 0.0001
						Flox vs Cre	*NA
						Flox vs cHet	< 0.0001
						Cre vs cHet	< 0.0001
					Week 12	WT vs Flox	0.751
						WT vs Cre	0.5324
						WT vs cHet	< 0.0001
						Flox vs Cre	0.8402
						Flox vs cHet	< 0.0001
						Cre vs cHet	< 0.0001
					Week 13	WT vs Flox	0.5625
						WT vs Cre	0.7388
						WT vs cHet	< 0.0001
						Flox vs Cre	0.9944
						Flox vs cHet	< 0.0001
						Cre vs cHet	< 0.0001
					Week 14	WT vs Flox	> 0.9999
			WT = 23 (12/11)			WT vs Cre	0.4548
			Flox = 23 (12/11)			WT vs cHet	< 0.0001
			Cre = 23 (12/11)			Flox vs Cre	0.4548
			cHet = 22 (12/10)			Flox vs cHet	< 0.0001
						Cre vs cHet	< 0.0001
					Week 15	WT vs Flox	0.4952
						WT vs Cre	0.8402
						WT vs cHet	< 0.0001
						Flox vs Cre	0.9854
						Flox vs cHet	< 0.0001
						Cre vs cHet	< 0.0001
					Week 16	WT vs Flox	0.8743
						WT vs Cre	0.4548
						WT vs cHet	< 0.0001
						Flox vs Cre	0.1648
						Flox vs cHet	< 0.0001
						Cre vs cHet	< 0.0001
					Week 17	WT vs Flox	> 0.9999
						WT vs Cre	> 0.9999
						WT vs cHet	< 0.0001
						Flox vs Cre	> 0.9999
						Flox vs cHet	< 0.0001
						Cre vs cHet	< 0.0001
					Week 18	WT vs Flox	0.6882
						WT vs Cre	0.9865
						WT vs cHet	0.0006
						Flox vs Cre	0.8693
						Flox vs cHet	< 0.0001
						Cre vs cHet	0.0003
					Week 19	WT vs Flox	0.5318
						WT vs Cre	0.0366
						WT vs cHet	< 0.0001
						Flox vs Cre	0.5686
						Flox vs cHet	< 0.0001
						Cre vs cHet	< 0.0001
					Week 20	WT vs Flox	0.9229
						WT vs Cre	0.9913
						WT vs cHet	0.0011
						Flox vs Cre	0.8347
						Flox vs cHet	0.0005
						Cre vs cHet	0.002
					Week 21	WT vs Flox	0.9883
						WT vs Cre	> 0.9999
						WT vs cHet	< 0.0001
						Flox vs Cre	0.9883
						Flox vs cHet	< 0.0001
						Cre vs cHet	< 0.0001
					Week 22	WT vs Flox	0.3774
						WT vs Cre	0.9075
						WT vs cHet	< 0.0001
						Flox vs Cre	0.8578
						Flox vs cHet	< 0.0001
						Cre vs cHet	< 0.0001
					Week 23	WT vs Flox	0.9078
						WT vs Cre	0.3046
						WT vs cHet	< 0.0001
						Flox vs Cre	0.8402
						Flox vs cHet	< 0.0001
						Cre vs cHet	< 0.0001
					Week 24	WT vs Flox	0.8235
						WT vs Cre	0.7188
						WT vs cHet	< 0.0001
						Flox vs Cre	0.9883
						Flox vs cHet	< 0.0001
						Cre vs cHet	< 0.0001
2H	Hindlimb clasping (Stxbp1-Vglut2)	Two-way ANOVA with Tukey's multiple comparison		< 0.0001	Week 4	WT vs Flox	0.7509
						WT vs Cre	0.863
						WT vs cHet	0.0212
						Flox vs Cre	0.1682
						Flox vs cHet	0.0005
						Cre vs cHet	0.1016
					Week 5	WT vs Flox	0.9084
						WT vs Cre	0.9337
						WT vs cHet	0.0196
						Flox vs Cre	> 0.9999
						Flox vs cHet	0.079
						Cre vs cHet	0.134
					Week 6	WT vs Flox	0.9085
						WT vs Cre	0.9999
						WT vs cHet	< 0.0001
						Flox vs Cre	0.9142
						Flox vs cHet	< 0.0001
						Cre vs cHet	< 0.0001
					Week 7	WT vs Flox	0.9555
						WT vs Cre	0.5028
						WT vs cHet	0.0006
						Flox vs Cre	0.2931
						Flox vs cHet	< 0.0001
						Cre vs cHet	< 0.0001
					Week 8	WT vs Flox	0.6913
						WT vs Cre	0.8883
						WT vs cHet	< 0.0001
						Flox vs Cre	0.9956
						Flox vs cHet	< 0.0001
						Cre vs cHet	< 0.0001
					Week 9	WT vs Flox	0.6178
						WT vs Cre	0.9282
						WT vs cHet	< 0.0001
						Flox vs Cre	0.9743
						Flox vs cHet	< 0.0001
						Cre vs cHet	< 0.0001
					Week 10	WT vs Flox	0.9666
						WT vs Cre	0.7983
						WT vs cHet	< 0.0001
						Flox vs Cre	0.9672
						Flox vs cHet	< 0.0001
						Cre vs cHet	< 0.0001
					Week 11	WT vs Flox	0.2931
						WT vs Cre	0.4846
						WT vs cHet	< 0.0001
						Flox vs Cre	0.9755
						Flox vs cHet	< 0.0001
						Cre vs cHet	< 0.0001
					Week 12	WT vs Flox	0.6178
						WT vs Cre	0.867
						WT vs cHet	< 0.0001
						Flox vs Cre	0.9938
						Flox vs cHet	< 0.0001
						Cre vs cHet	< 0.0001
					Week 13	WT vs Flox	0.5074
						WT vs Cre	0.504
						WT vs cHet	0.1452
						Flox vs Cre	0.9999
						Flox vs cHet	< 0.0001
						Cre vs cHet	< 0.0001
					Week 14	WT vs Flox	0.9779
			WT = 24 (12/12)			WT vs Cre	0.9028
			Flox = 24 (13/11)			WT vs cHet	< 0.0001
			Cre = 23 (13/10)			Flox vs Cre	0.986
			cHet = 25 (13/12)			Flox vs cHet	< 0.0001
						Cre vs cHet	< 0.0001
					Week 15	WT vs Flox	0.9923
						WT vs Cre	0.4508
						WT vs cHet	< 0.0001
						Flox vs Cre	0.5333
						Flox vs cHet	< 0.0001
						Cre vs cHet	< 0.0001
					Week 16	WT vs Flox	0.9666
						WT vs Cre	0.2931
						WT vs cHet	< 0.0001
						Flox vs Cre	0.4849
						Flox vs cHet	< 0.0001
						Cre vs cHet	< 0.0001
					Week 17	WT vs Flox	0.8706
						WT vs Cre	0.8959
						WT vs cHet	< 0.0001
						Flox vs Cre	> 0.9999
						Flox vs cHet	< 0.0001
						Cre vs cHet	< 0.0001
					Week 18	WT vs Flox	0.6178
						WT vs Cre	0.9821
						WT vs cHet	< 0.0001
						Flox vs Cre	0.5072
						Flox vs cHet	< 0.0001
						Cre vs cHet	0.0004
					Week 19	WT vs Flox	0.8941
						WT vs Cre	0.2372
						WT vs cHet	0.0034
						Flox vs Cre	0.4709
						Flox vs cHet	< 0.0001
						Cre vs cHet	< 0.0001
					Week 20	WT vs Flox	> 0.9999
						WT vs Cre	0.8959
						WT vs cHet	0.0005
						Flox vs Cre	0.8959
						Flox vs cHet	0.0005
						Cre vs cHet	< 0.0001
					Week 21	WT vs Flox	0.8706
						WT vs Cre	0.3234
						WT vs cHet	0.0002
						Flox vs Cre	0.7503
						Flox vs cHet	< 0.0001
						Cre vs cHet	< 0.0001
					Week 22	WT vs Flox	0.3425
						WT vs Cre	0.3516
						WT vs cHet	0.0027
						Flox vs Cre	> 0.9999
						Flox vs cHet	< 0.0001
						Cre vs cHet	< 0.0001
					Week 23	WT vs Flox	0.6178
						WT vs Cre	0.9455
						WT vs cHet	< 0.0001
						Flox vs Cre	0.3234
						Flox vs cHet	< 0.0001
						Cre vs cHet	< 0.0001
					Week 24	WT vs Flox	> 0.9999
						WT vs Cre	0.6498
						WT vs cHet	< 0.0001
						Flox vs Cre	0.6498
						Flox vs cHet	< 0.0001
						Cre vs cHet	0.0004
2I	Hindlimb clasping (fraction)	Fisher-Freeman-Halton Exact Test		0.0004
			Viaat-cHet = 23 (12/11)
			Vglut2-cHet = 25 (13/12)
*All mice from Flox and Cre groups scored zero in hindlimb clasping, thus the comparative statistical analysis between them was invalid

## Sheet: Developmental assay
Figure	Experiment	n (mouse or mouse (male/female))	Parameter	Statistical test	P value (summary with genotype as source of variation)	Multiple comparison
						Level	Genotype pairs	P value
2E	Surface righting reflex		Time (s)	Mixed-effects model with Tukey's multiple comparison	<0.0001	P3	WT vs Flox	0.5866
							WT vs Cre	0.8938
							WT vs cHet	0.2346
							Flox vs Cre	0.931
							Flox vs cHet	0.7526
							Cre vs cHet	0.479
						P5	WT vs Flox	0.7815
							WT vs Cre	0.9979
							WT vs cHet	0.8207
							Flox vs Cre	0.8186
							Flox vs cHet	0.1959
							Cre vs cHet	0.6034
						P7	WT vs Flox	0.4669
							WT vs Cre	0.383
							WT vs cHet	<0.0001
							Flox vs Cre	0.9989
		WT = 12 (7/5)					Flox vs cHet	<0.0001
		Flox = 13 (5/8)					Cre vs cHet	<0.0001
		Cre = 14 (5/9)				P9	WT vs Flox	0.162
		cHet = 12 (7/5)					WT vs Cre	0.8747
							WT vs cHet	0.0045
							Flox vs Cre	0.247
							Flox vs cHet	0.0005
							Cre vs cHet	0.0015
						P11	WT vs Flox	0.9312
							WT vs Cre	0.9954
							WT vs cHet	0.0353
							Flox vs Cre	0.9887
							Flox vs cHet	0.0331
							Cre vs cHet	0.0344
						P13	WT vs Flox	0.9352
							WT vs Cre	0.9634
							WT vs cHet	0.4204
							Flox vs Cre	0.6431
							Flox vs cHet	0.444
							Cre vs cHet	0.4017
E2-1A	Pinnae detachment		1st appearance (postnatal days)	One-way ANOVA (Kruskal-Wallis) with Dunn's multiple comparison	0.6528		WT vs Flox	>0.9999
		WT = 12 (7/5)					WT vs Cre	>0.9999
		Flox = 13 (5/8)					WT vs cHet	>0.9999
		Cre = 14 (5/9)					Flox vs Cre	>0.9999
		cHet = 12 (7/5)					Flox vs cHet	>0.9999
							Cre vs cHet	>0.9999
E2-1A	Fur development		1st appearance (postnatal days)	One-way ANOVA (Kruskal-Wallis) with Dunn's multiple comparison	0.0701		WT vs Flox	>0.9999
		WT = 12 (7/5)					WT vs Cre	>0.9999
		Flox = 12 (5/7)					WT vs cHet	0.1761
		Cre = 14 (5/9)					Flox vs Cre	>0.9999
		cHet = 11 (7/4)					Flox vs cHet	0.1761
							Cre vs cHet	0.1439
E2-1A	Incisor eruption		1st appearance (postnatal days)	One-way ANOVA (Kruskal-Wallis) with Dunn's multiple comparison	0.997		WT vs Flox	>0.9999
		WT = 12 (7/5)					WT vs Cre	>0.9999
		Flox = 13 (5/8)					WT vs cHet	>0.9999
		Cre = 14 (5/9)					Flox vs Cre	>0.9999
		cHet = 12 (7/5)					Flox vs cHet	>0.9999
							Cre vs cHet	>0.9999
E2-1A	Eye opening		1st appearance (postnatal days)	One-way ANOVA (Kruskal-Wallis) with Dunn's multiple comparison	0.4943		WT vs Flox	>0.9999
		WT = 6 (5/1)					WT vs Cre	>0.9999
		Flox = 7 (4/3)					WT vs cHet	>0.9999
		Cre = 3 (2/1)					Flox vs Cre	>0.9999
		cHet = 3 (1/2)					Flox vs cHet	>0.9999
							Cre vs cHet	>0.9999
E2-1B	Negative geotaxis		Time (s)	Mixed-effects model with Tukey's multiple comparison	<0.0001	P3	WT vs Flox	0.8085
							WT vs Cre	0.2197
							WT vs cHet	0.186
							Flox vs Cre	0.655
							Flox vs cHet	0.5792
							Cre vs cHet	0.9991
						P5	WT vs Flox	>0.9999
							WT vs Cre	0.9523
							WT vs cHet	0.3187
							Flox vs Cre	0.9638
							Flox vs cHet	0.5214
							Cre vs cHet	0.0909
						P7	WT vs Flox	0.9873
							WT vs Cre	0.7932
							WT vs cHet	0.7847
							Flox vs Cre	0.9253
		WT = 12 (7/5)					Flox vs cHet	0.5532
		Flox = 13 (5/8)					Cre vs cHet	0.2176
		Cre = 14 (5/9)				P9	WT vs Flox	>0.9999
		cHet = 12 (7/5)					WT vs Cre	0.9929
							WT vs cHet	0.1522
							Flox vs Cre	0.9965
							Flox vs cHet	0.1691
							Cre vs cHet	0.1048
						P11	WT vs Flox	0.7535
							WT vs Cre	0.6589
							WT vs cHet	0.4763
							Flox vs Cre	0.9993
							Flox vs cHet	0.0769
							Cre vs cHet	0.0467
						P13	WT vs Flox	0.9777
							WT vs Cre	0.9594
							WT vs cHet	0.2279
							Flox vs Cre	0.9999
							Flox vs cHet	0.1944
							Cre vs cHet	0.1873
E2-1C	Weight (1-3 weeks, male)			Mixed-effects model with Tukey's multiple comparison	0.0018	Week 1	WT vs Flox	0.6218
							WT vs Cre	0.4933
							WT vs cHet	0.1315
							Flox vs Cre	0.9942
							Flox vs cHet	0.7165
							Cre vs cHet	0.4155
						Week 2	WT vs Flox	0.198
		WT = 7					WT vs Cre	0.3563
		Flox = 5					WT vs cHet	0.0127
		Cre = 5					Flox vs Cre	0.7032
		cHet = 7					Flox vs cHet	0.5103
							Cre vs cHet	0.041
						Week 3	WT vs Flox	0.0768
							WT vs Cre	0.6171
							WT vs cHet	0.0839
							Flox vs Cre	0.415
							Flox vs cHet	0.4013
							Cre vs cHet	0.1845
E2-1C	Weight (1-3 weeks, female)			Mixed-effects model with Tukey's multiple comparison	0.326	Week 1	WT vs Flox	0.2007
							WT vs Cre	0.8563
							WT vs cHet	0.2833
							Flox vs Cre	0.5167
							Flox vs cHet	0.9929
							Cre vs cHet	0.6547
						Week 2	WT vs Flox	0.0427
		WT = 5					WT vs Cre	0.5587
		Flox = 8					WT vs cHet	0.2466
		Cre = 9					Flox vs Cre	0.5591
		cHet = 5					Flox vs cHet	0.9352
							Cre vs cHet	0.9107
						Week 3	WT vs Flox	0.678
							WT vs Cre	0.973
							WT vs cHet	>0.9999
							Flox vs Cre	0.9482
							Flox vs cHet	0.9131
							Cre vs cHet	0.9932

## Sheet: Sex effect_Developmental assay
Figure	Experiment	n (mouse or mouse (male/female))	Parameter	Sex effect
				Statistical test	P value (summary with sex as source of variation)	P value (summary with interaction of sex and genotype as two source of variation)	Genotype pairs	P value (male)	P value (female)
2E	Surface righting reflex		Time (s)	Three-way ANOVA with Tukey's multiple comparison	0.0078	0.21	WT vs Flox	0.9999	0.7734
		WT = 12 (7/5)					WT vs Cre	0.9846	0.8977
		Flox = 13 (5/8)					WT vs cHet	<0.0001	0.0101
		Cre = 14 (5/9)					Flox vs Cre	0.9224	0.9999
		cHet = 12 (7/5)					Flox vs cHet	<0.0001	<0.0001
							Cre vs cHet	<0.0001	<0.0001
E2-1A	Pinnae detachment		1st appearance (postnatal days)	Two-way ANOVA with Tukey's multiple comparison	0.096	0.4477	WT vs Flox	>0.9999	0.9573
		WT = 12 (7/5)					WT vs Cre	0.5601	0.7529
		Flox = 13 (5/8)					WT vs cHet	0.9554	0.6207
		Cre = 14 (5/9)					Flox vs Cre	0.6207	0.9463
		cHet = 12 (7/5)					Flox vs cHet	0.9655	0.8338
							Cre vs cHet	0.2961	0.9807
E2-1A	Fur development		1st appearance (postnatal days)	Two-way ANOVA with Tukey's multiple comparison	0.2014	0.2158	WT vs Flox	>0.9999	>0.9999
		WT = 12 (7/5)					WT vs Cre	>0.9999	>0.9999
		Flox = 12 (5/7)					WT vs cHet	0.032	>0.9999
		Cre = 14 (5/9)					Flox vs Cre	>0.9999	>0.9999
		cHet = 11 (7/4)					Flox vs cHet	0.0579	>0.9999
							Cre vs cHet	0.0579	>0.9999
E2-1A	Incisor eruption		1st appearance (postnatal days)	Two-way ANOVA with Tukey's multiple comparison	0.9911	0.0107	WT vs Flox	0.0732	0.2447
		WT = 12 (7/5)					WT vs Cre	0.9116	0.6728
		Flox = 13 (5/8)					WT vs cHet	0.2846	0.1579
		Cre = 14 (5/9)					Flox vs Cre	0.3314	0.7905
		cHet = 12 (7/5)					Flox vs cHet	0.8266	0.9644
							Cre vs cHet	0.7563	0.5728
E2-1A	Eye opening		1st appearance (postnatal days)	Two-way ANOVA with Tukey's multiple comparison	0.1388	0.6712	WT vs Flox	0.0732	0.2447
		WT = 6 (5/1)					WT vs Cre	0.9116	0.6728
		Flox = 7 (4/3)					WT vs cHet	0.2846	0.1579
		Cre = 3 (2/1)					Flox vs Cre	0.3314	0.7905
		cHet = 3 (1/2)					Flox vs cHet	0.8266	0.9644
							Cre vs cHet	0.7563	0.5728
E2-1B	Negative geotaxis		Time (s)	Three-way ANOVA with Tukey's multiple comparison	0.0527	0.5596	WT vs Flox	0.9557	>0.9999
		WT = 12 (7/5)					WT vs Cre	0.7207	0.9699
		Flox = 13 (5/8)					WT vs cHet	0.9411	0.0636
		Cre = 14 (5/9)					Flox vs Cre	0.9995	0.9759
		cHet = 12 (7/5)					Flox vs cHet	0.3753	0.0128
							Cre vs cHet	0.1292	<0.0001

## Sheet: Behavior tests
Figure	Experiment	n (mouse or mouse (male/female))	Age at testing (postnatal days)	Parameter	Statistical test	P value (summary with genotype as source of variation)	Multiple comparison
							Level	Genotype pairs	P value
2K	Nesting (Stxbp1-Viaat)		P73–81	Score	One-way ANOVA (Kruskal-Wallis) with Dunn's multiple comparison	< 0.0001		WT vs Flox	> 0.9999
		WT = 21 (9/12)						WT vs Cre	> 0.9999
		Flox = 24 (12/12)						WT vs cHet	0.0026
		Cre = 23 (12/11)						Flox vs Cre	> 0.9999
		cHet = 20 (11/9)						Flox vs cHet	0.0004
								Cre vs cHet	0.0001
2K	Nesting (Stxbp1-Vglut2)		P62–76	Score	One-way ANOVA (Kruskal-Wallis) with Dunn's multiple comparison	0.283		WT vs Flox	0.9825
		WT = 20 (10/10)						WT vs Cre	> 0.9999
		Flox = 22 (11/11)						WT vs cHet	0.3539
		Cre = 19 (9/10)						Flox vs Cre	> 0.9999
		cHet = 23 (11/12)						Flox vs cHet	> 0.9999
								Cre vs cHet	> 0.9999
3A–F	Elevated plus maze (Stxbp1-Viaat)		P39–49	Entries to open and closed arms	One-way ANOVA (Kruskal-Wallis) with Dunn's multiple comparison	0.0366		WT vs Flox	>0.9999
								WT vs Cre	>0.9999
								WT vs cHet	0.099
								Flox vs Cre	>0.9999
								Flox vs cHet	0.3389
								Cre vs cHet	0.0534
				Total moving distance	One-way ANOVA (Kruskal-Wallis) with Dunn's multiple comparison	0.7085		WT vs Flox	>0.9999
								WT vs Cre	>0.9999
								WT vs cHet	>0.9999
								Flox vs Cre	>0.9999
								Flox vs cHet	>0.9999
								Cre vs cHet	>0.9999
				Entries to open arms	One-way ANOVA (ordinary) with Tukey multiple comparison	< 0.0001		WT vs Flox	0.9993
								WT vs Cre	> 0.9999
								WT vs cHet	< 0.0001
								Flox vs Cre	> 0.9999
		WT = 20 (9/11)						Flox vs cHet	< 0.0001
		Flox = 20 (9/11)						Cre vs cHet	< 0.0001
		Cre = 20 (9/11)		Time in open arms	One-way ANOVA (ordinary) with Tukey multiple comparison	0.0003		WT vs Flox	0.9668
		cHet = 20 (9/11)						WT vs Cre	0.7006
								WT vs cHet	0.0004
								Flox vs Cre	0.9254
								Flox vs cHet	0.0021
								Cre vs cHet	0.0139
				Moving distance in open arms	One-way ANOVA (ordinary) with Tukey multiple comparison	< 0.0001		WT vs Flox	0.9836
								WT vs Cre	0.9999
								WT vs cHet	< 0.0001
								Flox vs Cre	0.9913
								Flox vs cHet	< 0.0001
								Cre vs cHet	< 0.0001
				Moving distance in closed arms	One-way ANOVA (ordinary) with Tukey multiple comparison	0.0155		WT vs Flox	0.7681
								WT vs Cre	0.9988
								WT vs cHet	0.1177
								Flox vs Cre	0.6802
								Flox vs cHet	0.0099
								Cre vs cHet	0.1602
3A–F	Elevated plus maze (Stxbp1-Vglut2)		P40–47	Entries to open and closed arms	One-way ANOVA (Kruskal-Wallis) with Dunn's multiple comparison	0.2269		WT vs Flox	>0.9999
								WT vs Cre	>0.9999
								WT vs cHet	>0.9999
								Flox vs Cre	0.7916
								Flox vs cHet	>0.9999
								Cre vs cHet	0.4436
				Total moving distance	One-way ANOVA (Kruskal-Wallis) with Dunn's multiple comparison	0.1176		WT vs Flox	>0.9999
								WT vs Cre	>0.9999
								WT vs cHet	>0.9999
								Flox vs Cre	0.4549
								Flox vs cHet	>0.9999
								Cre vs cHet	0.1384
				Entries to open arms	One-way ANOVA (Kruskal-Wallis) with Dunn's multiple comparison	0.046		WT vs Flox	> 0.9999
								WT vs Cre	> 0.9999
								WT vs cHet	> 0.9999
								Flox vs Cre	0.1986
		WT = 24 (12/12)						Flox vs cHet	> 0.9999
		Flox = 25 (13/12)						Cre vs cHet	0.0458
		Cre = 23 (13/10)		Time in open arms	One-way ANOVA (Kruskal-Wallis) with Dunn's multiple comparison	0.0919		WT vs Flox	> 0.9999
		cHet = 25 (13/12)						WT vs Cre	> 0.9999
								WT vs cHet	> 0.9999
								Flox vs Cre	0.0711
								Flox vs cHet	0.7825
								Cre vs cHet	> 0.9999
				Moving distance in open arms	One-way ANOVA (ordinary) with Tukey multiple comparison	0.0656		WT vs Flox	0.9185
								WT vs Cre	0.4251
								WT vs cHet	0.7466
								Flox vs Cre	0.1373
								Flox vs cHet	0.9828
								Cre vs cHet	0.0607
				Moving distance in closed arms	One-way ANOVA (Kruskal-Wallis) with Dunn's multiple comparison	0.7932		WT vs Flox	> 0.9999
								WT vs Cre	> 0.9999
								WT vs cHet	> 0.9999
								Flox vs Cre	> 0.9999
								Flox vs cHet	> 0.9999
								Cre vs cHet	> 0.9999
3G-L	Open-field (Stxbp1-Viaat)		P40–50	Moving speed (10 minutes bins)	Two-way ANOVA for repeated measurements for each mouse with Tukey's multiple comparison	0.0003	0–10 min	WT vs Flox	0.9822
								WT vs Cre	0.4927
								WT vs cHet	0.153
								Flox vs Cre	0.6923
								Flox vs cHet	0.3004
								Cre vs cHet	0.966
							10–20 min	WT vs Flox	0.9381
								WT vs Cre	0.3111
								WT vs cHet	0.0003
								Flox vs Cre	0.6373
								Flox vs cHet	0.0027
								Cre vs cHet	0.1094
							20–30 min	WT vs Flox	0.9593
								WT vs Cre	0.5319
								WT vs cHet	<0.0001
								Flox vs Cre	0.7929
								Flox vs cHet	0.0002
								Cre vs cHet	0.0063
				Moving distance (10 minutes bins)	Two-way ANOVA for repeated measurements for each mouse with Tukey's multiple comparison	0.0147	0–10 min	WT vs Flox	0.9365
								WT vs Cre	0.6551
								WT vs cHet	0.5249
								Flox vs Cre	0.9235
								Flox vs cHet	0.8559
								Cre vs cHet	0.9993
							10–20 min	WT vs Flox	0.858
								WT vs Cre	0.4666
								WT vs cHet	0.0044
								Flox vs Cre	0.8861
		WT = 29 (16/13)						Flox vs cHet	0.0461
		Flox = 31 (16/15)						Cre vs cHet	0.3003
		Cre = 33 (16/17)					20–30 min	WT vs Flox	0.8117
		cHet = 34 (16/18)						WT vs Cre	0.6881
								WT vs cHet	0.0006
								Flox vs Cre	0.9951
								Flox vs cHet	0.0091
								Cre vs cHet	0.0196
				Time in center zone	One-way ANOVA (Ordinary) with Tukey's multiple comparison	0.0002		WT vs Flox	0.1375
								WT vs Cre	0.2422
								WT vs cHet	0.3379
								Flox vs Cre	0.9877
								Flox vs cHet	0.0007
								Cre vs cHet	0.0018
				Moving speed in center zone	One-way ANOVA (Kruskal-Wallis) with Dunn's multiple comparison	<0.0001		WT vs Flox	>0.9999
								WT vs Cre	>0.9999
								WT vs cHet	0.0003
								Flox vs Cre	>0.9999
								Flox vs cHet	<0.0001
								Cre vs cHet	0.0026
				Moving distance in center zone	One-way ANOVA (Kruskal-Wallis) with Dunn's multiple comparison	0.4211		WT vs Flox	>0.9999
								WT vs Cre	0.7203
								WT vs cHet	>0.9999
								Flox vs Cre	>0.9999
								Flox vs cHet	>0.9999
								Cre vs cHet	>0.9999
				Center distance/Total distance	One-way ANOVA (Ordinary) with Tukey's multiple comparison	0.0038		WT vs Flox	0.2604
								WT vs Cre	0.1331
								WT vs cHet	0.4959
								Flox vs Cre	0.6649
								Flox vs cHet	0.027
								Cre vs cHet	0.0071
3G-L	Open-field (Stxbp1-Vglut2)		P41–48	Moving speed (10 minutes bins)	Two-way ANOVA with Tukey's multiple comparison	0.5609	0–10 min	WT vs Flox	>0.9999
								WT vs Cre	0.9681
								WT vs cHet	0.9993
								Flox vs Cre	0.9857
								Flox vs cHet	0.9999
								Cre vs cHet	0.9909
							10–20 min	WT vs Flox	>0.9999
								WT vs Cre	0.8102
								WT vs cHet	0.1391
								Flox vs Cre	0.8467
								Flox vs cHet	0.1905
								Cre vs cHet	0.536
							20–30 min	WT vs Flox	0.7813
								WT vs Cre	0.8589
								WT vs cHet	0.3201
								Flox vs Cre	0.9963
								Flox vs cHet	0.9308
								Cre vs cHet	0.8088
				Moving distance (10 minutes bins)	Two-way ANOVA with Tukey's multiple comparison	0.4158	0–10 min	WT vs Flox	0.7985
								WT vs Cre	0.749
								WT vs cHet	0.6721
								Flox vs Cre	0.3394
								Flox vs cHet	0.9991
								Cre vs cHet	0.2279
							10–20 min	WT vs Flox	0.769
								WT vs Cre	0.8108
								WT vs cHet	0.9237
								Flox vs Cre	0.3118
		WT = 24 (12/12)						Flox vs cHet	0.412
		Flox = 25 (13/12)						Cre vs cHet	0.9876
		Cre = 23 (13/10)					20–30 min	WT vs Flox	>0.9999
		cHet = 25 (13/12)						WT vs Cre	0.7033
								WT vs cHet	0.8991
								Flox vs Cre	0.866
								Flox vs cHet	0.9615
								Cre vs cHet	0.9886
				Time in center zone	One-way ANOVA (Kruskal-Wallis) with Dunn's multiple comparison	<0.0001		WT vs Flox	>0.9999
								WT vs Cre	>0.9999
								WT vs cHet	0.0012
								Flox vs Cre	0.9662
								Flox vs cHet	<0.0001
								Cre vs cHet	0.0083
				Moving speed in center zone	One-way ANOVA (Kruskal-Wallis) with Dunn's multiple comparison	0.4613		WT vs Flox	>0.9999
								WT vs Cre	>0.9999
								WT vs cHet	>0.9999
								Flox vs Cre	>0.9999
								Flox vs cHet	>0.9999
								Cre vs cHet	>0.9999
				Moving distance in center zone	One-way ANOVA (Kruskal-Wallis) with Dunn's multiple comparison	0.0023		WT vs Flox	>0.9999
								WT vs Cre	0.7895
								WT vs cHet	0.0188
								Flox vs Cre	0.307
								Flox vs cHet	0.0037
								Cre vs cHet	0.9696
				Center distance/Total distance	One-way ANOVA (Ordinary) with Tukey's multiple comparison	< 0.0001		WT vs Flox	0.8368
								WT vs Cre	0.8358
								WT vs cHet	< 0.0001
								Flox vs Cre	0.3428
								Flox vs cHet	< 0.0001
								Cre vs cHet	0.0007
4A	Vertical pole (Stxbp1-Viaat)		P41–52	Time	One-way ANOVA (Kruskal-Wallis) with Dunn's multiple comparison	< 0.0001		WT vs Flox	> 0.9999
		WT = 23 (12/11)						WT vs Cre	> 0.9999
		Flox = 23 (12/11)						WT vs cHet	< 0.0001
		Cre = 23 (12/11)						Flox vs Cre	> 0.9999
		cHet = 23 (12/11)						Flox vs cHet	< 0.0001
								Cre vs cHet	< 0.0001
4A	Vertical pole (Stxbp1-Vglut2)		P43–49	Time	One-way ANOVA (Kruskal-Wallis) with Dunn's multiple comparison	0.8742		WT vs Flox	> 0.9999
		WT = 24 (12/12)						WT vs Cre	> 0.9999
		Flox = 25 (13/12)						WT vs cHet	> 0.9999
		Cre = 23 (13/10)						Flox vs Cre	> 0.9999
		cHet = 25 (13/12)						Flox vs cHet	> 0.9999
								Cre vs cHet	> 0.9999
4B	Footslip (Stxbp1-Viaat)		P38–49	Number of footslips normalized by distance	One-way ANOVA (Kruskal-Wallis) with Dunn's multiple comparison	< 0.0001		WT vs Flox	> 0.9999
		WT = 21 (9/12)						WT vs Cre	> 0.9999
		Flox = 24 (12/12)						WT vs cHet	< 0.0001
		Cre = 23 (12/11)						Flox vs Cre	> 0.9999
		cHet = 21 (11/10)						Flox vs cHet	< 0.0001
								Cre vs cHet	0.0001
4B	Footslip (Stxbp1-Vglut2)		P43–50	Number of footslips normalized by distance	One-way ANOVA (Ordinary) with Tukey's multiple comparison	0.4918		WT vs Flox	0.7099
		WT = 20 (10/10)						WT vs Cre	0.9998
		Flox = 22 (11/11)						WT vs cHet	0.9801
		Cre = 20 (10/10)						Flox vs Cre	0.76
		cHet = 23 (11/12)						Flox vs cHet	0.4399
								Cre vs cHet	0.9645
4C	Rotarod (Stxbp1-Viaat)		P42–53	Latency to fall	Two-way ANOVA with Tukey's multiple comparison	< 0.0001	Day 1 - Trial 1	WT vs Flox	> 0.9999
								WT vs Cre	0.5833
								WT vs cHet	0.0287
								Flox vs Cre	0.5987
								Flox vs cHet	0.0284
								Cre vs cHet	0.5647
							Day 1 - Trial 2	WT vs Flox	0.9842
								WT vs Cre	0.9999
								WT vs cHet	0.0049
								Flox vs Cre	0.9782
								Flox vs cHet	0.0022
								Cre vs cHet	0.016
							Day 1 - Trial 3	WT vs Flox	0.7972
								WT vs Cre	0.3738
								WT vs cHet	0.0014
								Flox vs Cre	0.8532
								Flox vs cHet	0.0002
								Cre vs cHet	0.0002
							Day 2 - Trial 1	WT vs Flox	0.8381
								WT vs Cre	0.9997
								WT vs cHet	0.0097
								Flox vs Cre	0.8616
								Flox vs cHet	0.0011
								Cre vs cHet	0.0715
							Day 2 - Trial 2	WT vs Flox	0.66
								WT vs Cre	0.988
								WT vs cHet	0.1065
								Flox vs Cre	0.5135
								Flox vs cHet	0.0096
								Cre vs cHet	0.2667
							Day 2 - Trial 3	WT vs Flox	0.9988
								WT vs Cre	0.5507
								WT vs cHet	0.0002
								Flox vs Cre	0.5399
		WT = 23 (12/11)						Flox vs cHet	0.0009
		Flox = 23 (12/11)						Cre vs cHet	0.0288
		Cre = 23 (12/11)					Day 3 - Trial 1	WT vs Flox	0.9928
		cHet = 23 (12/11)						WT vs Cre	0.9712
								WT vs cHet	0.0132
								Flox vs Cre	0.898
								Flox vs cHet	0.0066
								Cre vs cHet	0.0594
							Day 3 - Trial 2	WT vs Flox	0.9854
								WT vs Cre	0.9999
								WT vs cHet	0.0056
								Flox vs Cre	0.9928
								Flox vs cHet	0.0057
								Cre vs cHet	0.008
							Day 3 - Trial 3	WT vs Flox	0.8932
								WT vs Cre	0.9937
								WT vs cHet	0.0042
								Flox vs Cre	0.9941
								Flox vs cHet	0.0012
								Cre vs cHet	0.0283
							Day 4 - Trial 1	WT vs Flox	0.6766
								WT vs Cre	0.7523
								WT vs cHet	0.0127
								Flox vs Cre	> 0.9999
								Flox vs cHet	0.139
								Cre vs cHet	0.2499
							Day 4 - Trial 2	WT vs Flox	> 0.9999
								WT vs Cre	0.9988
								WT vs cHet	0.0199
								Flox vs Cre	0.998
								Flox vs cHet	0.0314
								Cre vs cHet	0.0257
							Day 4 - Trial 3	WT vs Flox	0.9657
								WT vs Cre	0.7772
								WT vs cHet	< 0.0001
								Flox vs Cre	0.9615
								Flox vs cHet	0.002
								Cre vs cHet	0.023
4C	Rotarod (Stxbp1-Vglut2)		P45–52	Latency to fall	Two-way ANOVA with Tukey's multiple comparison	0.0483	Day 1 - Trial 1	WT vs Flox	> 0.9999
								WT vs Cre	0.855
								WT vs cHet	0.0205
								Flox vs Cre	0.901
								Flox vs cHet	0.0402
								Cre vs cHet	0.0076
							Day 1 - Trial 2	WT vs Flox	0.9225
								WT vs Cre	0.9997
								WT vs cHet	0.2452
								Flox vs Cre	0.9724
								Flox vs cHet	0.5984
								Cre vs cHet	0.4186
							Day 1 - Trial 3	WT vs Flox	0.2436
								WT vs Cre	0.8017
								WT vs cHet	0.7612
								Flox vs Cre	0.8786
								Flox vs cHet	0.8154
								Cre vs cHet	> 0.9999
							Day 2 - Trial 1	WT vs Flox	0.9931
								WT vs Cre	0.744
								WT vs cHet	0.6633
								Flox vs Cre	0.572
								Flox vs cHet	0.8059
								Cre vs cHet	0.1637
							Day 2 - Trial 2	WT vs Flox	0.9903
								WT vs Cre	0.9943
								WT vs cHet	0.6308
								Flox vs Cre	0.9404
								Flox vs cHet	0.4469
								Cre vs cHet	0.7565
							Day 2 - Trial 3	WT vs Flox	0.9726
								WT vs Cre	0.5633
								WT vs cHet	0.4483
								Flox vs Cre	0.7742
		WT = 24 (12/12)						Flox vs cHet	0.6937
		Flox = 25 (13/12)						Cre vs cHet	> 0.9999
		Cre = 23 (13/10)					Day 3 - Trial 1	WT vs Flox	0.9761
		cHet = 25 (13/12)						WT vs Cre	0.9742
								WT vs cHet	0.2202
								Flox vs Cre	0.8464
								Flox vs cHet	0.1063
								Cre vs cHet	0.4551
							Day 3 - Trial 2	WT vs Flox	0.991
								WT vs Cre	0.8897
								WT vs cHet	0.346
								Flox vs Cre	0.9603
								Flox vs cHet	0.1404
								Cre vs cHet	0.057
							Day 3 - Trial 3	WT vs Flox	0.9594
								WT vs Cre	0.9989
								WT vs cHet	0.0741
								Flox vs Cre	0.9834
								Flox vs cHet	0.2498
								Cre vs cHet	0.0997
							Day 4 - Trial 1	WT vs Flox	0.9998
								WT vs Cre	0.9998
								WT vs cHet	0.321
								Flox vs Cre	> 0.9999
								Flox vs cHet	0.2676
								Cre vs cHet	0.2793
							Day 4 - Trial 2	WT vs Flox	0.9519
								WT vs Cre	0.9245
								WT vs cHet	0.4434
								Flox vs Cre	0.7218
								Flox vs cHet	0.2663
								Cre vs cHet	0.8277
							Day 4 - Trial 3	WT vs Flox	0.9005
								WT vs Cre	0.9985
								WT vs cHet	0.9965
								Flox vs Cre	0.9264
								Flox vs cHet	0.7997
								Cre vs cHet	0.9782
E4-1A	Rotarod (Stxbp1-Viaat, Male)	WT = 12	P42–53	Correlation between latency to fall and body weight	Simple linear regression
		Flox = 12				R squared = 0.08993
		Cre = 12				P value for zero slope = 0.0384
		cHet = 12
E4-1A	Rotarod (Stxbp1-Viaat, Female)	WT = 11	P42–53	Correlation between latency to fall and body weight	Simple linear regression
		Flox = 11				R squared = 0.156
		Cre = 11				P value for zero slope = 0.008
		cHet = 11
E4-1B	Rotarod (Stxbp1-Vglut2, Male)	WT = 12	P45-52	Correlation between latency to fall and body weight	Simple linear regression
		Flox = 13				R squared = 0.0009
		Cre = 13				P value for zero slope = 0.8329
		cHet = 13
E4-1B	Rotarod (Stxbp1-Vglut2, Female)	WT = 12	P45-52	Correlation between latency to fall and body weight	Simple linear regression
		Flox = 12				R squared = 0.004182
		Cre = 10				P value for zero slope = 0.6694
		cHet = 12
E4-1C	Marble burying		P39–54	Number of marbles buried (>50%)	One-way ANOVA (Ordinary) with Tukey's multiple comparison	0.0325		WT vs Flox	0.2854
		WT = 47 (22/25)						WT vs Cre	>0.9999
		Flox = 53 (23/30)						WT vs cHet	>0.9999
		Cre = 53 (23/30)						Flox vs Cre	0.0849
		cHet = 45 (21/24)						Flox vs cHet	0.0716
								Cre vs cHet	>0.9999
E4-1C	Marble bury (Stxbp1-Vglut2)		P44–51	Number of marbles buried (>50%)	One-way ANOVA (Kruskal-Wallis) with Dunn's multiple comparison	0.8582		WT vs Flox	0.99
		WT = 20 (10/10)						WT vs Cre	0.9986
		Flox = 22 (11/11)						WT vs cHet	0.8462
		Cre = 19 (9/10)						Flox vs Cre	0.999
		cHet = 23 (11/12)						Flox vs cHet	0.9539
								Cre vs cHet	0.9175
E4-1D	Holeboard assay		P50-65	Number of poked holes	One-way ANOVA (Kruskal-Wallis) with Dunn's multiple comparison	0.1753		WT vs Flox	>0.9999
								WT vs Cre	>0.9999
								WT vs cHet	0.8114
								Flox vs Cre	>0.9999
								Flox vs cHet	>0.9999
								Cre vs cHet	0.162
				Number of total pokes	One-way ANOVA (Kruskal-Wallis) with Dunn's multiple comparison	0.0382		WT vs Flox	0.471
								WT vs Cre	>0.9999
								WT vs cHet	0.032
								Flox vs Cre	>0.9999
								Flox vs cHet	>0.9999
								Cre vs cHet	0.3263
				Number of repetitive poke events	Two-way ANOVA with Tukey's multiple comparison	<0.0001	Hole Rank #1	WT vs Flox	0.0471
								WT vs Cre	0.8973
								WT vs cHet	0.0925
								Flox vs Cre	0.2339
								Flox vs cHet	>0.9999
								Cre vs cHet	0.3281
							Hole Rank #2	WT vs Flox	0.0028
								WT vs Cre	0.9664
								WT vs cHet	0.0069
								Flox vs Cre	0.0137
								Flox vs cHet	0.9996
								Cre vs cHet	0.0259
							Hole Rank #3	WT vs Flox	0.0596
								WT vs Cre	0.6487
								WT vs cHet	0.602
								Flox vs Cre	0.5466
								Flox vs cHet	0.7393
								Cre vs cHet	0.9979
							Hole Rank #4	WT vs Flox	0.344
								WT vs Cre	0.7874
								WT vs cHet	0.697
								Flox vs Cre	0.8895
								Flox vs cHet	0.9772
								Cre vs cHet	0.995
							Hole Rank #5	WT vs Flox	0.5897
								WT vs Cre	0.5004
								WT vs cHet	0.9994
								Flox vs Cre	0.9986
								Flox vs cHet	0.7393
								Cre vs cHet	0.6595
							Hole Rank #6	WT vs Flox	0.2858
								WT vs Cre	0.6487
								WT vs cHet	0.5057
								Flox vs Cre	0.9335
								Flox vs cHet	0.997
								Cre vs cHet	0.9873
							Hole Rank #7	WT vs Flox	0.5252
								WT vs Cre	0.7874
								WT vs cHet	0.4868
								Flox vs Cre	0.9758
		WT = 20 (9/11)						Flox vs cHet	0.997
		Flox = 21 (7/14)						Cre vs cHet	0.9398
		Cre = 20 (7/13)					Hole Rank #8	WT vs Flox	0.2438
		cHet = 14 (6/8)						WT vs Cre	>0.9999
								WT vs cHet	0.1306
								Flox vs Cre	0.2438
								Flox vs cHet	0.957
								Cre vs cHet	0.1306
							Hole Rank #9	WT vs Flox	0.7559
								WT vs Cre	0.9955
								WT vs cHet	0.697
								Flox vs Cre	0.8755
								Flox vs cHet	0.997
								Cre vs cHet	0.8171
							Hole Rank #10	WT vs Flox	0.723
								WT vs Cre	0.7874
								WT vs cHet	0.602
								Flox vs Cre	0.9996
								Flox vs cHet	0.9901
								Cre vs cHet	0.9794
							Hole Rank #11	WT vs Flox	0.9264
								WT vs Cre	0.8973
								WT vs cHet	0.3443
								Flox vs Cre	0.9997
								Flox vs cHet	0.6778
								Cre vs cHet	0.7333
							Hole Rank #12	WT vs Flox	0.9189
								WT vs Cre	0.9955
								WT vs cHet	0.4494
								Flox vs Cre	0.9776
								Flox vs cHet	0.7965
								Cre vs cHet	0.5827
							Hole Rank #13	WT vs Flox	0.8113
								WT vs Cre	0.9664
								WT vs cHet	0.899
								Flox vs Cre	0.9758
								Flox vs cHet	0.9996
								Cre vs cHet	0.993
							Hole Rank #14	WT vs Flox	>0.9999
								WT vs Cre	>0.9999
								WT vs cHet	0.9997
								Flox vs Cre	>0.9999
								Flox vs cHet	0.9996
								Cre vs cHet	0.9997
							Hole Rank #15	WT vs Flox	0.996
								WT vs Cre	>0.9999
								WT vs cHet	>0.9999
								Flox vs Cre	0.996
								Flox vs cHet	0.997
								Cre vs cHet	>0.9999
							Hole Rank #16	WT vs Flox	>0.9999
								WT vs Cre	>0.9999
								WT vs cHet	>0.9999
								Flox vs Cre	>0.9999
								Flox vs cHet	>0.9999
								Cre vs cHet	>0.9999
5A	Hot plate (Stxbp1-Vgat)		P59–73	Response latency	One-way ANOVA (Kruskal-Wallis) with Dunn's multiple comparison	0.0071		WT vs Flox	> 0.9999
		WT = 29 (16/13)						WT vs Cre	> 0.9999
		Flox = 31 (16/15)						WT vs cHet	0.1131
		Cre = 33 (16/17)						Flox vs Cre	> 0.9999
		cHet = 34 (16/18)						Flox vs cHet	0.0733
								Cre vs cHet	0.0069
5A	Hot plate (Stxbp1-Vglut2)		P61–69	Response latency	One-way ANOVA (Kruskal-Wallis) with Dunn's multiple comparison	0.5934		WT vs Flox	> 0.9999
		WT = 24 (12/12)						WT vs Cre	> 0.9999
		Flox = 24 (13/11)						WT vs cHet	> 0.9999
		Cre = 23 (13/10)						Flox vs Cre	> 0.9999
		cHet = 25 (13/12)						Flox vs cHet	> 0.9999
								Cre vs cHet	> 0.9999
5B	Startle reactivity (Stxbp1-Viaat)		P47–59	Startle response	Two-way ANOVA with Tukey's multiple comparison	0.0455	70dB	WT vs Flox	> 0.9999
								WT vs Cre	0.9797
								WT vs cHet	0.9407
								Flox vs Cre	0.9863
								Flox vs cHet	0.956
								Cre vs cHet	0.9988
							74dB	WT vs Flox	0.9477
								WT vs Cre	0.9989
								WT vs cHet	0.8875
								Flox vs Cre	0.9454
								Flox vs cHet	0.9939
								Cre vs cHet	0.893
							78dB	WT vs Flox	0.631
								WT vs Cre	0.9449
								WT vs cHet	0.8535
								Flox vs Cre	0.2474
								Flox vs cHet	0.1744
								Cre vs cHet	0.9891
							82dB	WT vs Flox	0.9782
								WT vs Cre	0.9276
								WT vs cHet	0.0428
								Flox vs Cre	0.5166
								Flox vs cHet	0.0005
								Cre vs cHet	0.0143
							86dB	WT vs Flox	0.088
								WT vs Cre	0.9914
								WT vs cHet	0.4655
								Flox vs Cre	0.048
								Flox vs cHet	0.008
								Cre vs cHet	0.55
							90dB	WT vs Flox	0.3898
								WT vs Cre	0.9968
								WT vs cHet	0.0475
								Flox vs Cre	0.2817
								Flox vs cHet	0.0036
								Cre vs cHet	0.0514
							94dB	WT vs Flox	0.8714
		WT = 23 (12/11)						WT vs Cre	0.9942
		Flox = 23 (12/11)						WT vs cHet	0.1648
		Cre = 23 (12/11)						Flox vs Cre	0.6076
		cHet = 23 (12/11)						Flox vs cHet	0.0038
								Cre vs cHet	0.0763
							98dB	WT vs Flox	0.5313
								WT vs Cre	0.5565
								WT vs cHet	0.1752
								Flox vs Cre	0.0326
								Flox vs cHet	0.0029
								Cre vs cHet	0.8696
							102dB	WT vs Flox	0.6375
								WT vs Cre	0.9529
								WT vs cHet	0.3979
								Flox vs Cre	0.227
								Flox vs cHet	0.014
								Cre vs cHet	0.6072
							106dB	WT vs Flox	0.9394
								WT vs Cre	> 0.9999
								WT vs cHet	0.4225
								Flox vs Cre	0.9093
								Flox vs cHet	0.0671
								Cre vs cHet	0.4255
							110dB	WT vs Flox	0.6547
								WT vs Cre	0.9801
								WT vs cHet	0.4123
								Flox vs Cre	0.904
								Flox vs cHet	0.0699
								Cre vs cHet	0.3231
							114dB	WT vs Flox	0.8147
								WT vs Cre	0.9994
								WT vs cHet	0.8574
								Flox vs Cre	0.8867
								Flox vs cHet	0.3257
								Cre vs cHet	0.8136
							118dB	WT vs Flox	0.9997
								WT vs Cre	0.9995
								WT vs cHet	0.2138
								Flox vs Cre	> 0.9999
								Flox vs cHet	0.2738
								Cre vs cHet	0.3202
5B	Startle reactivity (Stxbp1-Vglut2)		P49–57	Startle response	Two-way ANOVA with Tukey's multiple comparison	0.3893	70dB	WT vs Flox	0.9998
								WT vs Cre	0.9783
								WT vs cHet	0.9383
								Flox vs Cre	0.9886
								Flox vs cHet	0.9578
								Cre vs cHet	0.9978
							74dB	WT vs Flox	0.8108
								WT vs Cre	0.8726
								WT vs cHet	0.5627
								Flox vs Cre	0.9996
								Flox vs cHet	0.9203
								Cre vs cHet	0.9172
							78dB	WT vs Flox	0.5141
								WT vs Cre	0.3294
								WT vs cHet	> 0.9999
								Flox vs Cre	0.9998
								Flox vs cHet	0.5042
								Cre vs cHet	0.3238
							82dB	WT vs Flox	0.5938
								WT vs Cre	0.2727
								WT vs cHet	0.7736
								Flox vs Cre	0.9658
								Flox vs cHet	0.9866
								Cre vs cHet	0.8364
							86dB	WT vs Flox	0.6713
								WT vs Cre	0.9939
								WT vs cHet	0.5491
								Flox vs Cre	0.8404
								Flox vs cHet	0.9999
								Cre vs cHet	0.7628
							90dB	WT vs Flox	0.3221
								WT vs Cre	0.2022
								WT vs cHet	0.8009
								Flox vs Cre	0.9702
								Flox vs cHet	0.6292
								Cre vs cHet	0.4106
							94dB	WT vs Flox	0.2847
		WT = 24 (12/12)						WT vs Cre	0.1417
		Flox = 25 (13/12)						WT vs cHet	0.6916
		Cre = 23 (13/10)						Flox vs Cre	> 0.9999
		cHet = 25 (13/12)						Flox vs cHet	0.767
								Cre vs cHet	0.664
							98dB	WT vs Flox	0.2477
								WT vs Cre	0.655
								WT vs cHet	0.9763
								Flox vs Cre	0.9417
								Flox vs cHet	0.4004
								Cre vs cHet	0.8291
							102dB	WT vs Flox	0.3455
								WT vs Cre	0.4961
								WT vs cHet	0.6154
								Flox vs Cre	> 0.9999
								Flox vs cHet	0.9573
								Cre vs cHet	0.9804
							106dB	WT vs Flox	0.5544
								WT vs Cre	0.7929
								WT vs cHet	0.7473
								Flox vs Cre	0.9887
								Flox vs cHet	0.9946
								Cre vs cHet	0.9999
							110dB	WT vs Flox	0.4908
								WT vs Cre	0.8426
								WT vs cHet	0.9803
								Flox vs Cre	0.9588
								Flox vs cHet	0.7998
								Cre vs cHet	0.9786
							114dB	WT vs Flox	0.5649
								WT vs Cre	0.6609
								WT vs cHet	0.7916
								Flox vs Cre	0.9992
								Flox vs cHet	0.9957
								Cre vs cHet	0.9995
							118dB	WT vs Flox	0.7066
								WT vs Cre	0.6089
								WT vs cHet	0.988
								Flox vs Cre	0.9893
								Flox vs cHet	0.9094
								Cre vs cHet	0.8229
5C	Pre-pulse inhibition (Stxbp1-Viaat)		P49–61	Startle inhibition with 74dB prepulse	One-way ANOVA (Ordinary) with Tukey's multiple comparison	0.4403		WT vs Flox	0.5571
								WT vs Cre	0.9996
								WT vs cHet	>0.9999
								Flox vs Cre	0.4917
								Flox vs cHet	0.5649
								Cre vs cHet	0.9994
				Startle inhibition with 78dB prepulse	One-way ANOVA (Ordinary) with Tukey's multiple comparison	0.1364		WT vs Flox	0.8026
		WT = 23 (12/11)						WT vs Cre	0.9067
		Flox = 23 (12/11)						WT vs cHet	0.5163
		Cre = 23 (12/11)						Flox vs Cre	0.3964
		cHet = 23 (12/11)						Flox vs cHet	0.11
								Cre vs cHet	0.8951
				Startle inhibition with 82dB prepulse	One-way ANOVA (Ordinary) with Tukey's multiple comparison	0.1965		WT vs Flox	0.7784
								WT vs Cre	0.8186
								WT vs cHet	0.7718
								Flox vs Cre	0.2698
								Flox vs cHet	0.2313
								Cre vs cHet	0.9998
5C	Pre-pulse inhibition (Stxbp1-Vglut2)		P51–59	Startle inhibition with 74dB prepulse	One-way ANOVA (Kruskal-Wallis) with Dunn's multiple comparison	0.3229		WT vs Flox	0.4302
								WT vs Cre	>0.9999
								WT vs cHet	>0.9999
								Flox vs Cre	>0.9999
								Flox vs cHet	>0.9999
								Cre vs cHet	>0.9999
				Startle inhibition with 78dB prepulse	One-way ANOVA (Ordinary) with Tukey's multiple comparison	0.2033		WT vs Flox	0.4115
		WT = 24 (12/12)						WT vs Cre	0.199
		Flox = 25 (13/12)						WT vs cHet	0.3535
		Cre = 23 (13/10)						Flox vs Cre	0.9779
		cHet = 25 (13/12)						Flox vs cHet	0.9999
								Cre vs cHet	0.9865
				Startle inhibition with 82dB prepulse	One-way ANOVA (Ordinary) with Tukey's multiple comparison	0.1305		WT vs Flox	0.5388
								WT vs Cre	0.9854
								WT vs cHet	0.1448
								Flox vs Cre	0.7436
								Flox vs cHet	0.8667
								Cre vs cHet	0.2699
6A	Three-chamber test (Stxbp1-Viaat)	WT = 23 (12/11)	P51–64	Interaction time	Two-way ANOVA with Tukey's multiple comparison	0.627		WT object vs partner	< 0.0001
		Flox = 23 (12/11)						Flox object vs partner	< 0.0001
		Cre = 23 (12/11)						Cre object vs partner	< 0.0001
		cHet = 23 (12/11)						cHet object vs partner	< 0.0001
6A	Three-chamber test (Stxbp1-Vglut2)	WT = 24 (12/12)	P54–63	Interaction time	Two-way ANOVA with Tukey's multiple comparison	0.2331		WT object vs partner	< 0.0001
		Flox = 24 (13/11)						Flox object vs partner	< 0.0001
		Cre = 23 (13/10)						Cre object vs partner	< 0.0001
		cHet = 25 (13/12)						cHet object vs partner	< 0.0001
6B-E	Resident-intruder test (Stxbp1-Viaat)		P76–86	Attack latency	One-way ANOVA (Kruskal-Wallis) with Dunn's multiple comparison	0.0002		WT vs Flox	0.7483
								WT vs Cre	> 0.9999
								WT vs cHet	> 0.9999
								Flox vs Cre	0.0672
								Flox vs cHet	> 0.9999
								Cre vs cHet	0.0002
				Number of attacks	One-way ANOVA (Kruskal-Wallis) with Dunn's multiple comparison	0.0018		WT vs Flox	0.5198
								WT vs Cre	0.5024
								WT vs cHet	> 0.9999
								Flox vs Cre	> 0.9999
		WT = 19						Flox vs cHet	0.0066
		Flox = 25						Cre vs cHet	0.0066
		Cre = 24		Average duration per attack	One-way ANOVA (Kruskal-Wallis) with Dunn's multiple comparison	0.0007		WT vs Flox	0.2762
		cHet = 27						WT vs Cre	0.6714
								WT vs cHet	0.9695
								Flox vs Cre	> 0.9999
								Flox vs cHet	0.0013
								Cre vs cHet	0.0073
				Total duration	One-way ANOVA (Kruskal-Wallis) with Dunn's multiple comparison	0.0006		WT vs Flox	0.7637
								WT vs Cre	0.6309
								WT vs cHet	0.5304
								Flox vs Cre	> 0.9999
								Flox vs cHet	0.0027
								Cre vs cHet	0.002
6B-E	Resident-intruder test (Stxbp1-Vglut2)		P74–79	Attack latency	One-way ANOVA (Kruskal-Wallis) with Dunn's multiple comparison	0.0456		WT vs Flox	> 0.9999
								WT vs Cre	> 0.9999
								WT vs cHet	> 0.9999
								Flox vs Cre	> 0.9999
								Flox vs cHet	0.0931
								Cre vs cHet	0.0983
				Total duration	One-way ANOVA (Kruskal-Wallis) with Dunn's multiple comparison	0.004		WT vs Flox	> 0.9999
								WT vs Cre	0.8053
								WT vs cHet	0.5777
								Flox vs Cre	> 0.9999
		WT = 20						Flox vs cHet	0.0135
		Flox =16						Cre vs cHet	0.0099
		Cre = 17		Number of attacks	One-way ANOVA (Kruskal-Wallis) with Dunn's multiple comparison	0.0174		WT vs Flox	> 0.9999
		cHet = 20						WT vs Cre	> 0.9999
								WT vs cHet	0.4979
								Flox vs Cre	> 0.9999
								Flox vs cHet	0.1345
								Cre vs cHet	0.015
				Average duration per attack	One-way ANOVA (Ordinary) with Tukey's multiple comparison	0.1469		WT vs Flox	0.3929
								WT vs Cre	0.5951
								WT vs cHet	0.9789
								Flox vs Cre	0.9907
								Flox vs cHet	0.1965
								Cre vs cHet	0.3547
7A-B	Novel object recognition (Stxbp1-Viaat)		P40–56	Total interaction time	Two-way ANOVA for repeated measurements for each mouse with Tukey's multiple comparison	0.57	Day 1	WT vs Flox	0.6966
								WT vs Cre	0.9999
								WT vs cHet	0.9998
								Flox vs Cre	0.6346
								Flox vs cHet	0.6677
								Cre vs cHet	> 0.9999
							Day 2	WT vs Flox	0.908
								WT vs Cre	> 0.9999
								WT vs cHet	0.1924
								Flox vs Cre	0.9324
								Flox vs cHet	0.6534
								Cre vs cHet	0.2986
							Day 3	WT vs Flox	0.7537
								WT vs Cre	0.7686
								WT vs cHet	0.9404
								Flox vs Cre	0.9998
								Flox vs cHet	0.9893
								Cre vs cHet	0.9824
							Day 4	WT vs Flox	0.7333
								WT vs Cre	0.1022
								WT vs cHet	0.6047
								Flox vs Cre	0.7298
								Flox vs cHet	0.9913
								Cre vs cHet	0.9177
							Day 5	WT vs Flox	0.7508
								WT vs Cre	0.9968
								WT vs cHet	0.9999
								Flox vs Cre	0.8991
		WT = 21 (9/12)						Flox vs cHet	0.6721
		Flox = 24 (12/12)						Cre vs cHet	0.9926
		Cre = 23 (12/11)		Preference index	Two-way ANOVA for repeated measurements for each mouse with Tukey's multiple comparison	0.818	Day 1	WT vs Flox	0.9322
		cHet = 20 (11/9)						WT vs Cre	0.5327
								WT vs cHet	0.9999
								Flox vs Cre	0.0768
								Flox vs cHet	0.9212
								Cre vs cHet	0.3225
							Day 2	WT vs Flox	0.9551
								WT vs Cre	0.71
								WT vs cHet	0.9098
								Flox vs Cre	0.4243
								Flox vs cHet	0.6134
								Cre vs cHet	0.9401
							Day 3	WT vs Flox	0.4873
								WT vs Cre	> 0.9999
								WT vs cHet	0.9791
								Flox vs Cre	0.4185
								Flox vs cHet	0.3308
								Cre vs cHet	0.9803
							Day 4	WT vs Flox	0.9988
								WT vs Cre	0.9995
								WT vs cHet	0.9812
								Flox vs Cre	> 0.9999
								Flox vs cHet	0.9884
								Cre vs cHet	0.9898
							Day 5	WT vs Flox	0.2539
								WT vs Cre	0.5839
								WT vs cHet	0.6999
								Flox vs Cre	0.8841
								Flox vs cHet	0.9618
								Cre vs cHet	0.9995
7A-B	Novel object recognition (Stxbp1-Vglut2)		P47–54	Total interaction time	Two-way ANOVA for repeated measurements for each mouse with Tukey's multiple comparison	0.2334	Day 1	WT vs Flox	0.9961
								WT vs Cre	0.9755
								WT vs cHet	0.1233
								Flox vs Cre	0.9307
								Flox vs cHet	0.0995
								Cre vs cHet	0.3328
							Day 2	WT vs Flox	0.9993
								WT vs Cre	0.8262
								WT vs cHet	0.9964
								Flox vs Cre	0.6976
								Flox vs cHet	0.9996
								Cre vs cHet	0.6598
							Day 3	WT vs Flox	0.9709
								WT vs Cre	0.9881
								WT vs cHet	0.7277
								Flox vs Cre	0.9239
								Flox vs cHet	0.4188
								Cre vs cHet	0.9865
							Day 4	WT vs Flox	0.675
								WT vs Cre	0.9326
								WT vs cHet	0.9413
								Flox vs Cre	0.4167
								Flox vs cHet	0.9209
								Cre vs cHet	0.6942
							Day 5	WT vs Flox	>0.9999
								WT vs Cre	0.2253
								WT vs cHet	0.548
								Flox vs Cre	0.2236
		WT = 20 (10/10)						Flox vs cHet	0.5464
		Flox = 22 (11/11)						Cre vs cHet	0.922
		Cre = 19 (9/10)		Preference index	Two-way ANOVA for repeated measurements for each mouse with Tukey's multiple comparison	0.724	Day 1	WT vs Flox	0.9782
		cHet = 23 (11/12)						WT vs Cre	0.6036
								WT vs cHet	0.9883
								Flox vs Cre	0.7911
								Flox vs cHet	> 0.9999
								Cre vs cHet	0.8163
							Day 2	WT vs Flox	0.8402
								WT vs Cre	0.3791
								WT vs cHet	0.9997
								Flox vs Cre	0.8352
								Flox vs cHet	0.8312
								Cre vs cHet	0.3841
							Day 3	WT vs Flox	0.9042
								WT vs Cre	0.9998
								WT vs cHet	0.9996
								Flox vs Cre	0.898
								Flox vs cHet	0.92
								Cre vs cHet	> 0.9999
							Day 4	WT vs Flox	0.959
								WT vs Cre	0.7595
								WT vs cHet	0.8387
								Flox vs Cre	0.9832
								Flox vs cHet	0.9898
								Cre vs cHet	> 0.9999
							Day 5	WT vs Flox	0.3191
								WT vs Cre	0.9442
								WT vs cHet	0.4872
								Flox vs Cre	0.4523
								Flox vs cHet	> 0.9999
								Cre vs cHet	0.6854
7C-D	Conditioned fear (Stxbp1-Viaat)		P56–71	Contextual memory test, Baseline before training	One-way ANOVA (Kruskal-Wallis) with Dunn's multiple comparison	0.4609		WT vs Flox	>0.9999
								WT vs Cre	>0.9999
								WT vs cHet	0.9645
								Flox vs Cre	>0.9999
								Flox vs cHet	>0.9999
								Cre vs cHet	>0.9999
				Contextual memory test, During contextual presentation	One-way ANOVA (Kruskal-Wallis) with Dunn's multiple comparison	0.0059		WT vs Flox	>0.9999
								WT vs Cre	>0.9999
								WT vs cHet	0.0194
								Flox vs Cre	>0.9999
								Flox vs cHet	0.0217
								Cre vs cHet	0.0466
				Contextual memory test, Context-induced	One-way ANOVA (Kruskal-Wallis) with Dunn's multiple comparison	0.0065		WT vs Flox	> 0.9999
								WT vs Cre	> 0.9999
								WT vs cHet	0.0226
								Flox vs Cre	> 0.9999
		WT = 29 (16/13)						Flox vs cHet	0.0222
		Flox = 31 (16/15)						Cre vs cHet	0.0492
		Cre = 33 (16/17)		Cued memory test, Baseline before cue	One-way ANOVA (Kruskal-Wallis) with Dunn's multiple comparison	0.0036		WT vs Flox	>0.9999
		cHet = 34 (16/18)						WT vs Cre	>0.9999
								WT vs cHet	0.0862
								Flox vs Cre	0.9251
								Flox vs cHet	0.0021
								Cre vs cHet	0.1805
				Cued memory test, During cue presentation	One-way ANOVA (Kruskal-Wallis) with Dunn's multiple comparison	0.1156		WT vs Flox	>0.9999
								WT vs Cre	>0.9999
								WT vs cHet	0.4571
								Flox vs Cre	>0.9999
								Flox vs cHet	0.7749
								Cre vs cHet	0.1306
				Cued memory test, Cue-induced	One-way ANOVA (Kruskal-Wallis) with Dunn's multiple comparison	0.0049		WT vs Flox	> 0.9999
								WT vs Cre	> 0.9999
								WT vs cHet	0.051
								Flox vs Cre	> 0.9999
								Flox vs cHet	0.0155
								Cre vs cHet	0.0166
7C-D	Conditioned fear (Stxbp1-Vglut2)		P59-68	Contextual memory test, Baseline before training	One-way ANOVA (Kruskal-Wallis) with Dunn's multiple comparison	0.1286		WT vs Flox	0.3028
								WT vs Cre	>0.9999
								WT vs cHet	0.3298
								Flox vs Cre	>0.9999
								Flox vs cHet	>0.9999
								Cre vs cHet	>0.9999
				Contextual memory test, During contextual presentation	One-way ANOVA (Kruskal-Wallis) with Dunn's multiple comparison	0.1338		WT vs Flox	>0.9999
								WT vs Cre	>0.9999
								WT vs cHet	>0.9999
								Flox vs Cre	0.2003
								Flox vs cHet	>0.9999
								Cre vs cHet	0.2942
				Contextual memory test, Context-induced	One-way ANOVA (Kruskal-Wallis) with Dunn's multiple comparison	0.1318		WT vs Flox	>0.9999
								WT vs Cre	>0.9999
								WT vs cHet	>0.9999
								Flox vs Cre	0.1972
		WT = 24 (12/12)						Flox vs cHet	>0.9999
		Flox = 24 (13/11)						Cre vs cHet	0.2843
		Cre = 23 (13/10)		Cued memory test, Baseline before cue	One-way ANOVA (Kruskal-Wallis) with Dunn's multiple comparison	0.0535		WT vs Flox	0.312
		cHet = 25 (13/12)						WT vs Cre	>0.9999
								WT vs cHet	>0.9999
								Flox vs Cre	0.109
								Flox vs cHet	0.1071
								Cre vs cHet	>0.9999
				Cued memory test, During cue presentation	One-way ANOVA (Kruskal-Wallis) with Dunn's multiple comparison	<0.0001		WT vs Flox	>0.9999
								WT vs Cre	>0.9999
								WT vs cHet	0.0001
								Flox vs Cre	>0.9999
								Flox vs cHet	<0.0001
								Cre vs cHet	<0.0001
				Cued memory test, Cue-induced	One-way ANOVA (Ordinary) with Tukey's multiple comparison	<0.0001		WT vs Flox	0.4069
								WT vs Cre	0.9992
								WT vs cHet	<0.0001
								Flox vs Cre	0.4947
								Flox vs cHet	<0.0001
								Cre vs cHet	<0.0001
E7-1A	Conditioned fear (Stxbp1-Viaat)		P56–71	Training	Two-way ANOVA for repeated measurements for each mouse with Tukey's multiple comparison	0.0002	0-10	WT vs Flox	N/A
								WT vs Cre	N/A
								WT vs cHet	N/A
								Flox vs Cre	N/A
								Flox vs cHet	N/A
								Cre vs cHet	N/A
							10-20	WT vs Flox	0.7506
								WT vs Cre	0.7506
								WT vs cHet	0.7506
								Flox vs Cre	N/A
								Flox vs cHet	N/A
								Cre vs cHet	N/A
							20-30	WT vs Flox	N/A
								WT vs Cre	N/A
								WT vs cHet	N/A
								Flox vs Cre	N/A
								Flox vs cHet	N/A
								Cre vs cHet	N/A
							30-40	WT vs Flox	N/A
								WT vs Cre	N/A
								WT vs cHet	N/A
								Flox vs Cre	N/A
								Flox vs cHet	N/A
								Cre vs cHet	N/A
							40-50	WT vs Flox	0.7505
								WT vs Cre	N/A
								WT vs cHet	N/A
								Flox vs Cre	0.7505
								Flox vs cHet	0.7505
								Cre vs cHet	N/A
							50-60	WT vs Flox	N/A
								WT vs Cre	N/A
								WT vs cHet	N/A
								Flox vs Cre	N/A
								Flox vs cHet	N/A
								Cre vs cHet	N/A
							60-70	WT vs Flox	N/A
								WT vs Cre	0.7505
								WT vs cHet	N/A
								Flox vs Cre	0.7505
								Flox vs cHet	N/A
								Cre vs cHet	0.7505
							70-80	WT vs Flox	N/A
								WT vs Cre	N/A
								WT vs cHet	N/A
								Flox vs Cre	N/A
								Flox vs cHet	N/A
								Cre vs cHet	N/A
							80-90	WT vs Flox	0.9524
								WT vs Cre	0.984
								WT vs cHet	0.7506
								Flox vs Cre	0.9964
								Flox vs cHet	0.7505
								Cre vs cHet	0.7505
							90-100	WT vs Flox	0.7506
								WT vs Cre	0.9992
								WT vs cHet	0.7506
								Flox vs Cre	0.7505
								Flox vs cHet	N/A
								Cre vs cHet	0.7505
							100-110	WT vs Flox	N/A
								WT vs Cre	N/A
								WT vs cHet	N/A
								Flox vs Cre	N/A
								Flox vs cHet	N/A
								Cre vs cHet	N/A
							110-120	WT vs Flox	N/A
								WT vs Cre	N/A
								WT vs cHet	N/A
								Flox vs Cre	N/A
								Flox vs cHet	N/A
								Cre vs cHet	N/A
							120-130	WT vs Flox	N/A
								WT vs Cre	N/A
								WT vs cHet	0.7504
								Flox vs Cre	N/A
								Flox vs cHet	0.7504
								Cre vs cHet	0.7504
							130-140	WT vs Flox	0.9996
								WT vs Cre	>0.9999
								WT vs cHet	0.8991
								Flox vs Cre	0.9989
								Flox vs cHet	0.9014
								Cre vs cHet	0.901
							140-150	WT vs Flox	0.9996
								WT vs Cre	0.951
								WT vs cHet	0.8879
								Flox vs Cre	0.9704
								Flox vs cHet	0.9148
								Cre vs cHet	0.9941
							150-160	WT vs Flox	0.9892
								WT vs Cre	0.9012
								WT vs cHet	0.9008
								Flox vs Cre	0.6858
								Flox vs cHet	0.6851
								Cre vs cHet	>0.9999
							160-170	WT vs Flox	0.9423
								WT vs Cre	0.9418
								WT vs cHet	0.141
								Flox vs Cre	>0.9999
								Flox vs cHet	0.0669
								Cre vs cHet	0.1183
							170-180	WT vs Flox	0.721
								WT vs Cre	0.9994
								WT vs cHet	0.2319
								Flox vs Cre	0.5502
								Flox vs cHet	0.0037
								Cre vs cHet	0.1126
							180-190	WT vs Flox	0.2111
								WT vs Cre	0.9508
								WT vs cHet	0.0004
								Flox vs Cre	0.1156
								Flox vs cHet	0.0002
								Cre vs cHet	0.0108
							190-200	WT vs Flox	0.5832
								WT vs Cre	>0.9999
								WT vs cHet	0.0151
								Flox vs Cre	0.5837
								Flox vs cHet	0.0003
								Cre vs cHet	0.0048
							200-210	WT vs Flox	0.232
								WT vs Cre	0.9932
								WT vs cHet	0.0099
								Flox vs Cre	0.3295
								Flox vs cHet	0.0004
								Cre vs cHet	0.0035
							210-220	WT vs Flox	0.0027
								WT vs Cre	0.296
								WT vs cHet	0.8983
								Flox vs Cre	0.0713
								Flox vs cHet	0.0004
								Cre vs cHet	0.0273
							220-230	WT vs Flox	0.0067
								WT vs Cre	0.0254
								WT vs cHet	0.9997
								Flox vs Cre	0.6273
								Flox vs cHet	0.0059
								Cre vs cHet	0.0208
							230-240	WT vs Flox	0.6308
								WT vs Cre	0.2169
								WT vs cHet	0.949
								Flox vs Cre	0.9759
								Flox vs cHet	0.3645
								Cre vs cHet	0.0567
							240-250	WT vs Flox	0.0644
								WT vs Cre	0.0185
								WT vs cHet	0.9125
								Flox vs Cre	0.7975
								Flox vs cHet	0.1793
								Cre vs cHet	0.0466
							250-260	WT vs Flox	0.1253
								WT vs Cre	0.2541
								WT vs cHet	0.9696
								Flox vs Cre	0.7318
								Flox vs cHet	0.2826
								Cre vs cHet	0.6715
							260-270	WT vs Flox	0.1886
								WT vs Cre	0.6058
								WT vs cHet	0.9106
								Flox vs Cre	0.049
								Flox vs cHet	0.5638
								Cre vs cHet	0.4789
							270-280	WT vs Flox	0.6327
								WT vs Cre	0.9999
								WT vs cHet	0.8543
								Flox vs Cre	0.6027
								Flox vs cHet	0.9718
								Cre vs cHet	0.8277
							280-290	WT vs Flox	0.8595
								WT vs Cre	0.9582
								WT vs cHet	0.7986
								Flox vs Cre	0.6073
								Flox vs cHet	0.9993
								Cre vs cHet	0.5354
							290-300	WT vs Flox	0.9911
								WT vs Cre	0.9838
								WT vs cHet	0.9953
								Flox vs Cre	0.9998
								Flox vs cHet	>0.9999
								Cre vs cHet	0.9995
							300-310	WT vs Flox	0.9752
								WT vs Cre	0.9886
								WT vs cHet	0.9304
								Flox vs Cre	0.8923
								Flox vs cHet	0.7686
								Cre vs cHet	0.9919
							310-320	WT vs Flox	0.0596
								WT vs Cre	0.9278
								WT vs cHet	0.6313
								Flox vs Cre	0.2096
								Flox vs cHet	0.0028
								Cre vs cHet	0.2863
				Contextual memory test	Two-way ANOVA for repeated measurements for each mouse with Tukey's multiple comparison	0.0209	0-10	WT vs Flox	>0.9999
								WT vs Cre	0.8366
								WT vs cHet	0.9723
								Flox vs Cre	0.8339
								Flox vs cHet	0.9753
								Cre vs cHet	0.9777
							10-20	WT vs Flox	0.9956
								WT vs Cre	0.585
								WT vs cHet	0.9377
								Flox vs Cre	0.8154
								Flox vs cHet	0.9913
								Cre vs cHet	0.9149
							20-30	WT vs Flox	0.928
								WT vs Cre	0.9994
								WT vs cHet	0.3069
								Flox vs Cre	0.9629
								Flox vs cHet	0.6038
								Cre vs cHet	0.3793
							30-40	WT vs Flox	0.8585
								WT vs Cre	>0.9999
								WT vs cHet	0.7285
								Flox vs Cre	0.8901
								Flox vs cHet	0.9934
								Cre vs cHet	0.7754
							40-50	WT vs Flox	0.1579
								WT vs Cre	0.9981
								WT vs cHet	0.2507
								Flox vs Cre	0.1071
								Flox vs cHet	0.9947
								Cre vs cHet	0.1791
							50-60	WT vs Flox	0.9709
								WT vs Cre	0.9601
								WT vs cHet	0.8715
								Flox vs Cre	0.8269
								Flox vs cHet	0.9895
								Cre vs cHet	0.6705
							60-70	WT vs Flox	>0.9999
								WT vs Cre	0.9707
								WT vs cHet	0.5714
								Flox vs Cre	0.9674
								Flox vs cHet	0.3393
								Cre vs cHet	0.2462
							70-80	WT vs Flox	0.9129
								WT vs Cre	0.6028
								WT vs cHet	0.0029
								Flox vs Cre	0.9523
								Flox vs cHet	0.0438
								Cre vs cHet	0.1203
							80-90	WT vs Flox	0.253
								WT vs Cre	0.9872
								WT vs cHet	0.6005
								Flox vs Cre	0.4589
								Flox vs cHet	0.0197
								Cre vs cHet	0.449
							90-100	WT vs Flox	0.9694
								WT vs Cre	0.8712
								WT vs cHet	0.3727
								Flox vs Cre	0.5641
								Flox vs cHet	0.1454
								Cre vs cHet	0.7153
							100-110	WT vs Flox	0.9744
								WT vs Cre	0.1713
								WT vs cHet	0.0689
								Flox vs Cre	0.0549
								Flox vs cHet	0.0193
								Cre vs cHet	0.895
							110-120	WT vs Flox	0.8681
								WT vs Cre	0.228
								WT vs cHet	0.5431
								Flox vs Cre	0.452
								Flox vs cHet	0.8706
								Cre vs cHet	0.9339
							120-130	WT vs Flox	0.9997
								WT vs Cre	0.5965
								WT vs cHet	0.4467
								Flox vs Cre	0.569
								Flox vs cHet	0.4038
								Cre vs cHet	0.9916
							130-140	WT vs Flox	0.9999
								WT vs Cre	0.776
								WT vs cHet	0.496
								Flox vs Cre	0.7549
								Flox vs cHet	0.4312
								Cre vs cHet	0.9597
							140-150	WT vs Flox	0.9486
		WT = 29 (16/13)						WT vs Cre	0.9999
		Flox = 31 (16/15)						WT vs cHet	0.9959
		Cre = 33 (16/17)						Flox vs Cre	0.9078
		cHet = 34 (16/18)						Flox vs cHet	0.837
								Cre vs cHet	0.9981
							150-160	WT vs Flox	0.9836
								WT vs Cre	>0.9999
								WT vs cHet	0.9544
								Flox vs Cre	0.9824
								Flox vs cHet	0.998
								Cre vs cHet	0.9504
							160-170	WT vs Flox	>0.9999
								WT vs Cre	0.9742
								WT vs cHet	0.5435
								Flox vs Cre	0.9683
								Flox vs cHet	0.4981
								Cre vs cHet	0.7854
							170-180	WT vs Flox	0.9977
								WT vs Cre	0.5954
								WT vs cHet	0.9926
								Flox vs Cre	0.4094
								Flox vs cHet	0.9648
								Cre vs cHet	0.7977
							180-190	WT vs Flox	0.8724
								WT vs Cre	0.924
								WT vs cHet	0.3015
								Flox vs Cre	0.9997
								Flox vs cHet	0.6984
								Cre vs cHet	0.6969
							190-200	WT vs Flox	0.9906
								WT vs Cre	0.9944
								WT vs cHet	0.5924
								Flox vs Cre	0.9309
								Flox vs cHet	0.7445
								Cre vs cHet	0.3132
							200-210	WT vs Flox	0.9354
								WT vs Cre	0.7417
								WT vs cHet	0.3874
								Flox vs Cre	0.3371
								Flox vs cHet	0.6637
								Cre vs cHet	0.0455
							210-220	WT vs Flox	0.9997
								WT vs Cre	0.4862
								WT vs cHet	0.7493
								Flox vs Cre	0.6
								Flox vs cHet	0.744
								Cre vs cHet	0.1297
							220-230	WT vs Flox	0.1518
								WT vs Cre	0.9998
								WT vs cHet	0.1782
								Flox vs Cre	0.0327
								Flox vs cHet	0.9998
								Cre vs cHet	0.0546
							230-240	WT vs Flox	0.8416
								WT vs Cre	0.9995
								WT vs cHet	0.0287
								Flox vs Cre	0.8584
								Flox vs cHet	0.1791
								Cre vs cHet	0.0128
							240-250	WT vs Flox	0.7585
								WT vs Cre	>0.9999
								WT vs cHet	0.1233
								Flox vs Cre	0.6932
								Flox vs cHet	0.4056
								Cre vs cHet	0.0713
							250-260	WT vs Flox	0.4606
								WT vs Cre	0.5717
								WT vs cHet	0.7409
								Flox vs Cre	0.9997
								Flox vs cHet	0.0979
								Cre vs cHet	0.1571
							260-270	WT vs Flox	>0.9999
								WT vs Cre	0.9998
								WT vs cHet	0.1183
								Flox vs Cre	0.9998
								Flox vs cHet	0.053
								Cre vs cHet	0.1056
							270-280	WT vs Flox	0.9995
								WT vs Cre	0.9898
								WT vs cHet	0.1249
								Flox vs Cre	0.9768
								Flox vs cHet	0.1663
								Cre vs cHet	0.0888
							280-290	WT vs Flox	0.7724
								WT vs Cre	0.924
								WT vs cHet	0.563
								Flox vs Cre	0.9759
								Flox vs cHet	0.0619
								Cre vs cHet	0.1174
							290-300	WT vs Flox	0.9961
								WT vs Cre	0.8639
								WT vs cHet	0.5044
								Flox vs Cre	0.7463
								Flox vs cHet	0.6092
								Cre vs cHet	0.172
				Cued memory test	Two-way ANOVA for repeated measurements for each mouse with Tukey's multiple comparison	0.5364	0-10	WT vs Flox	0.9994
								WT vs Cre	0.7585
								WT vs cHet	0.608
								Flox vs Cre	0.7523
								Flox vs cHet	0.6211
								Cre vs cHet	0.9887
							10-20	WT vs Flox	0.9955
								WT vs Cre	0.9759
								WT vs cHet	0.5895
								Flox vs Cre	0.9995
								Flox vs cHet	0.9111
								Cre vs cHet	0.8993
							20-30	WT vs Flox	0.8798
								WT vs Cre	0.5255
								WT vs cHet	0.1382
								Flox vs Cre	0.3988
								Flox vs cHet	0.2054
								Cre vs cHet	0.8281
							30-40	WT vs Flox	0.2007
								WT vs Cre	0.8424
								WT vs cHet	0.827
								Flox vs Cre	0.6102
								Flox vs cHet	0.4027
								Cre vs cHet	0.9945
							40-50	WT vs Flox	0.5377
								WT vs Cre	0.6537
								WT vs cHet	0.5867
								Flox vs Cre	0.9999
								Flox vs cHet	0.0624
								Cre vs cHet	0.1917
							50-60	WT vs Flox	>0.9999
								WT vs Cre	0.9972
								WT vs cHet	0.8379
								Flox vs Cre	0.997
								Flox vs cHet	0.8128
								Cre vs cHet	0.9151
							60-70	WT vs Flox	0.8626
								WT vs Cre	0.8895
								WT vs cHet	0.5828
								Flox vs Cre	0.999
								Flox vs cHet	0.9703
								Cre vs cHet	0.914
							70-80	WT vs Flox	0.881
								WT vs Cre	0.9959
								WT vs cHet	0.0357
								Flox vs Cre	0.9233
								Flox vs cHet	0.1273
								Cre vs cHet	0.0051
							80-90	WT vs Flox	0.7237
								WT vs Cre	0.9988
								WT vs cHet	0.9183
								Flox vs Cre	0.6251
								Flox vs cHet	0.2137
								Cre vs cHet	0.9672
							90-100	WT vs Flox	0.4319
								WT vs Cre	>0.9999
								WT vs cHet	0.5739
								Flox vs Cre	0.4304
								Flox vs cHet	0.0523
								Cre vs cHet	0.5631
							100-110	WT vs Flox	0.7114
								WT vs Cre	0.9989
								WT vs cHet	0.8299
								Flox vs Cre	0.7818
								Flox vs cHet	0.3585
								Cre vs cHet	0.7713
							110-120	WT vs Flox	0.9956
								WT vs Cre	0.7815
								WT vs cHet	0.135
								Flox vs Cre	0.667
								Flox vs cHet	0.1067
								Cre vs cHet	0.5091
							120-130	WT vs Flox	>0.9999
								WT vs Cre	0.4799
								WT vs cHet	0.9404
								Flox vs Cre	0.6038
								Flox vs cHet	0.9456
								Cre vs cHet	0.9591
							130-140	WT vs Flox	0.2917
								WT vs Cre	0.9961
								WT vs cHet	0.6769
								Flox vs Cre	0.4303
								Flox vs cHet	0.0398
								Cre vs cHet	0.5817
							140-150	WT vs Flox	0.1043
								WT vs Cre	0.3278
								WT vs cHet	0.9849
								Flox vs Cre	0.9274
								Flox vs cHet	0.0776
								Cre vs cHet	0.2496
							150-160	WT vs Flox	0.6878
								WT vs Cre	0.9944
								WT vs cHet	0.9475
								Flox vs Cre	0.6051
								Flox vs cHet	0.4886
								Cre vs cHet	0.9921
							160-170	WT vs Flox	0.8721
								WT vs Cre	0.9738
								WT vs cHet	0.5147
								Flox vs Cre	0.9847
								Flox vs cHet	0.2209
								Cre vs cHet	0.3109
							170-180	WT vs Flox	0.999
								WT vs Cre	0.9663
								WT vs cHet	0.839
								Flox vs Cre	0.9369
								Flox vs cHet	0.7898
								Cre vs cHet	0.9842
							180-190	WT vs Flox	0.9506
								WT vs Cre	0.9763
								WT vs cHet	0.8179
								Flox vs Cre	0.9993
								Flox vs cHet	0.983
								Cre vs cHet	0.9614
							190-200	WT vs Flox	0.0994
								WT vs Cre	0.9311
								WT vs cHet	0.0673
								Flox vs Cre	0.4746
								Flox vs cHet	>0.9999
								Cre vs cHet	0.4403
							200-210	WT vs Flox	0.5333
								WT vs Cre	0.9839
								WT vs cHet	0.848
								Flox vs Cre	0.3892
								Flox vs cHet	0.948
								Cre vs cHet	0.6853
							210-220	WT vs Flox	0.8501
								WT vs Cre	0.9152
								WT vs cHet	0.9568
								Flox vs Cre	0.9995
								Flox vs cHet	0.5918
								Cre vs cHet	0.6957
							220-230	WT vs Flox	0.9958
								WT vs Cre	0.9659
								WT vs cHet	0.3046
								Flox vs Cre	0.9883
								Flox vs cHet	0.2277
								Cre vs cHet	0.412
							230-240	WT vs Flox	0.9316
								WT vs Cre	0.6786
								WT vs cHet	0.4818
								Flox vs Cre	0.9845
								Flox vs cHet	0.3098
								Cre vs cHet	0.0896
							240-250	WT vs Flox	0.9768
								WT vs Cre	0.9982
								WT vs cHet	0.4275
								Flox vs Cre	0.9423
								Flox vs cHet	0.2089
								Cre vs cHet	0.5747
							250-260	WT vs Flox	0.9989
								WT vs Cre	0.6047
								WT vs cHet	0.7047
								Flox vs Cre	0.6651
								Flox vs cHet	0.6019
								Cre vs cHet	0.1457
							260-270	WT vs Flox	0.9313
								WT vs Cre	0.9876
								WT vs cHet	0.8872
								Flox vs Cre	0.9944
								Flox vs cHet	0.9918
								Cre vs cHet	0.9678
							270-280	WT vs Flox	0.3338
								WT vs Cre	0.3619
								WT vs cHet	0.994
								Flox vs Cre	0.9996
								Flox vs cHet	0.6875
								Cre vs cHet	0.6782
							280-290	WT vs Flox	0.9711
								WT vs Cre	0.308
								WT vs cHet	0.9992
								Flox vs Cre	0.585
								Flox vs cHet	0.9946
								Cre vs cHet	0.5247
							290-300	WT vs Flox	0.33
								WT vs Cre	0.9998
								WT vs cHet	0.8924
								Flox vs Cre	0.1746
								Flox vs cHet	0.8293
								Cre vs cHet	0.8244
							300-310	WT vs Flox	0.7753
								WT vs Cre	0.9914
								WT vs cHet	0.6252
								Flox vs Cre	0.8506
								Flox vs cHet	0.9598
								Cre vs cHet	0.6924
							310-320	WT vs Flox	0.9943
								WT vs Cre	0.9935
								WT vs cHet	0.383
								Flox vs Cre	>0.9999
								Flox vs cHet	0.5
								Cre vs cHet	0.402
							320-330	WT vs Flox	0.9065
								WT vs Cre	0.9678
								WT vs cHet	0.5082
								Flox vs Cre	0.9954
								Flox vs cHet	0.1305
								Cre vs cHet	0.2025
							330-340	WT vs Flox	0.9997
								WT vs Cre	0.9316
								WT vs cHet	0.9994
								Flox vs Cre	0.9339
								Flox vs cHet	0.9965
								Cre vs cHet	0.9095
							340-350	WT vs Flox	0.9589
								WT vs Cre	0.7134
								WT vs cHet	>0.9999
								Flox vs Cre	0.2884
								Flox vs cHet	0.9673
								Cre vs cHet	0.732
							350-360	WT vs Flox	0.814
								WT vs Cre	0.6363
								WT vs cHet	0.971
								Flox vs Cre	0.9817
								Flox vs cHet	0.9926
								Cre vs cHet	0.9451
E7-1B	Conditioned fear (Stxbp1-Vglut2)		P59-68	Training	Two-way ANOVA for repeated measurements for each mouse with Tukey's multiple comparison	0.0113	0-10	WT vs Flox	0.7509
								WT vs Cre	0.9987
								WT vs cHet	0.7509
								Flox vs Cre	0.751
								Flox vs cHet	N/A
								Cre vs cHet	0.751
							10-20	WT vs Flox	N/A
								WT vs Cre	0.751
								WT vs cHet	N/A
								Flox vs Cre	0.751
								Flox vs cHet	N/A
								Cre vs cHet	0.751
							20-30	WT vs Flox	N/A
								WT vs Cre	0.5355
								WT vs cHet	N/A
								Flox vs Cre	0.5355
								Flox vs cHet	N/A
								Cre vs cHet	0.5355
							30-40	WT vs Flox	0.7509
								WT vs Cre	>0.9999
								WT vs cHet	>0.9999
								Flox vs Cre	0.751
								Flox vs cHet	0.7508
								Cre vs cHet	0.9998
							40-50	WT vs Flox	N/A
								WT vs Cre	0.751
								WT vs cHet	N/A
								Flox vs Cre	0.751
								Flox vs cHet	N/A
								Cre vs cHet	0.751
							50-60	WT vs Flox	N/A
								WT vs Cre	N/A
								WT vs cHet	N/A
								Flox vs Cre	N/A
								Flox vs cHet	N/A
								Cre vs cHet	N/A
							60-70	WT vs Flox	0.7509
								WT vs Cre	0.7509
								WT vs cHet	0.7509
								Flox vs Cre	N/A
								Flox vs cHet	N/A
								Cre vs cHet	N/A
							70-80	WT vs Flox	0.9318
								WT vs Cre	0.9796
								WT vs cHet	0.7509
								Flox vs Cre	0.9916
								Flox vs cHet	0.7509
								Cre vs cHet	0.751
							80-90	WT vs Flox	0.9905
								WT vs Cre	0.6946
								WT vs cHet	0.9813
								Flox vs Cre	0.6108
								Flox vs cHet	0.9192
								Cre vs cHet	0.8982
							90-100	WT vs Flox	0.7509
								WT vs Cre	0.7101
								WT vs cHet	0.9423
								Flox vs Cre	0.2925
								Flox vs cHet	0.4852
								Cre vs cHet	0.9483
							100-110	WT vs Flox	0.5357
								WT vs Cre	0.9189
								WT vs cHet	0.5357
								Flox vs Cre	0.4923
								Flox vs cHet	N/A
								Cre vs cHet	0.4923
							110-120	WT vs Flox	0.6072
								WT vs Cre	0.6072
								WT vs cHet	0.8536
								Flox vs Cre	N/A
								Flox vs cHet	0.7508
								Cre vs cHet	0.7508
							120-130	WT vs Flox	0.9811
								WT vs Cre	0.9834
								WT vs cHet	0.8103
								Flox vs Cre	0.9998
								Flox vs cHet	0.5304
								Cre vs cHet	0.3454
							130-140	WT vs Flox	0.9339
								WT vs Cre	0.9744
								WT vs cHet	0.3696
								Flox vs Cre	0.7151
								Flox vs cHet	0.6453
								Cre vs cHet	0.1515
							140-150	WT vs Flox	0.9849
								WT vs Cre	0.7005
								WT vs cHet	0.6655
								Flox vs Cre	0.4557
								Flox vs cHet	0.8346
								Cre vs cHet	0.1119
							150-160	WT vs Flox	0.8991
								WT vs Cre	0.9975
								WT vs cHet	0.2406
								Flox vs Cre	0.9655
								Flox vs cHet	0.3202
								Cre vs cHet	0.358
							160-170	WT vs Flox	0.0995
								WT vs Cre	0.9994
								WT vs cHet	0.1081
								Flox vs Cre	0.0472
								Flox vs cHet	0.9996
								Cre vs cHet	0.0521
							170-180	WT vs Flox	0.5584
								WT vs Cre	0.9982
								WT vs cHet	0.9999
								Flox vs Cre	0.5767
								Flox vs cHet	0.5992
								Cre vs cHet	0.9958
							180-190	WT vs Flox	0.4661
								WT vs Cre	0.9937
								WT vs cHet	0.3818
								Flox vs Cre	0.6006
								Flox vs cHet	0.9993
								Cre vs cHet	0.5059
							190-200	WT vs Flox	0.7674
								WT vs Cre	0.9832
								WT vs cHet	>0.9999
								Flox vs Cre	0.9274
								Flox vs cHet	0.794
								Cre vs cHet	0.9885
							200-210	WT vs Flox	0.5828
								WT vs Cre	0.999
								WT vs cHet	0.9967
								Flox vs Cre	0.5472
								Flox vs cHet	0.6464
								Cre vs cHet	0.986
							210-220	WT vs Flox	0.9496
								WT vs Cre	0.4002
								WT vs cHet	0.9999
								Flox vs Cre	0.7515
								Flox vs cHet	0.972
								Cre vs cHet	0.4943
							220-230	WT vs Flox	0.4188
								WT vs Cre	0.8855
								WT vs cHet	0.763
								Flox vs Cre	0.1115
								Flox vs cHet	0.9046
								Cre vs cHet	0.3053
							230-240	WT vs Flox	0.0654
								WT vs Cre	0.998
								WT vs cHet	0.9878
								Flox vs Cre	0.107
								Flox vs cHet	0.1081
								Cre vs cHet	0.999
							240-250	WT vs Flox	0.2869
								WT vs Cre	0.9774
								WT vs cHet	0.9854
								Flox vs Cre	0.0405
								Flox vs cHet	0.324
								Cre vs cHet	0.8245
							250-260	WT vs Flox	0.9858
								WT vs Cre	0.4702
								WT vs cHet	0.9885
								Flox vs Cre	0.3187
								Flox vs cHet	0.9269
								Cre vs cHet	0.7044
							260-270	WT vs Flox	0.9394
								WT vs Cre	0.9012
								WT vs cHet	0.8765
								Flox vs Cre	0.5494
								Flox vs cHet	0.9978
								Cre vs cHet	0.4324
							270-280	WT vs Flox	0.3844
								WT vs Cre	0.6713
								WT vs cHet	0.0054
								Flox vs Cre	0.0348
								Flox vs cHet	0.0635
								Cre vs cHet	0.0002
							280-290	WT vs Flox	0.4982
								WT vs Cre	0.9735
								WT vs cHet	0.0012
								Flox vs Cre	0.7669
								Flox vs cHet	0.0253
								Cre vs cHet	0.0038
							290-300	WT vs Flox	0.5294
								WT vs Cre	>0.9999
								WT vs cHet	0.001
								Flox vs Cre	0.6389
								Flox vs cHet	0.092
								Cre vs cHet	0.0037
							300-310	WT vs Flox	0.9992
								WT vs Cre	0.9969
								WT vs cHet	0.5823
								Flox vs Cre	0.9998
								Flox vs cHet	0.3803
								Cre vs cHet	0.2973
							310-320	WT vs Flox	0.9614
								WT vs Cre	0.9976
								WT vs cHet	0.4474
								Flox vs Cre	0.9271
								Flox vs cHet	0.3105
								Cre vs cHet	0.6489
				Contextual memory test	Two-way ANOVA for repeated measurements for each mouse with Tukey's multiple comparison	0.2225	0-10	WT vs Flox	0.9741
								WT vs Cre	0.994
								WT vs cHet	0.9505
								Flox vs Cre	0.9962
								Flox vs cHet	0.8248
								Cre vs cHet	0.8492
							10-20	WT vs Flox	>0.9999
								WT vs Cre	0.9692
								WT vs cHet	0.444
								Flox vs Cre	0.9778
								Flox vs cHet	0.4809
								Cre vs cHet	0.116
							20-30	WT vs Flox	0.8103
								WT vs Cre	0.9729
								WT vs cHet	0.046
								Flox vs Cre	0.9768
								Flox vs cHet	0.3266
								Cre vs cHet	0.1951
							30-40	WT vs Flox	0.9854
								WT vs Cre	0.804
								WT vs cHet	0.794
								Flox vs Cre	0.6747
								Flox vs cHet	0.9645
								Cre vs cHet	0.3508
							40-50	WT vs Flox	0.9758
								WT vs Cre	0.9759
								WT vs cHet	0.525
								Flox vs Cre	>0.9999
								Flox vs cHet	0.2694
								Cre vs cHet	0.2852
							50-60	WT vs Flox	0.5171
								WT vs Cre	0.0735
								WT vs cHet	0.9664
								Flox vs Cre	0.8457
								Flox vs cHet	0.8285
								Cre vs cHet	0.2919
							60-70	WT vs Flox	0.5533
								WT vs Cre	0.2256
								WT vs cHet	0.4122
								Flox vs Cre	0.9431
								Flox vs cHet	>0.9999
								Cre vs cHet	0.8964
							70-80	WT vs Flox	0.9981
								WT vs Cre	0.404
								WT vs cHet	>0.9999
								Flox vs Cre	0.6021
								Flox vs cHet	0.9991
								Cre vs cHet	0.4265
							80-90	WT vs Flox	0.9757
								WT vs Cre	0.0979
								WT vs cHet	0.9675
								Flox vs Cre	0.3162
								Flox vs cHet	>0.9999
								Cre vs cHet	0.2329
							90-100	WT vs Flox	0.9411
								WT vs Cre	0.0436
								WT vs cHet	0.9861
								Flox vs Cre	0.2682
								Flox vs cHet	0.8508
								Cre vs cHet	0.0294
							100-110	WT vs Flox	0.9954
								WT vs Cre	0.5804
								WT vs cHet	0.5397
								Flox vs Cre	0.7849
								Flox vs cHet	0.5025
								Cre vs cHet	0.0673
							110-120	WT vs Flox	0.9159
								WT vs Cre	0.9802
								WT vs cHet	>0.9999
								Flox vs Cre	0.9957
								Flox vs cHet	0.8997
								Cre vs cHet	0.9724
							120-130	WT vs Flox	0.9493
								WT vs Cre	0.9963
								WT vs cHet	0.7739
								Flox vs Cre	0.884
								Flox vs cHet	0.4899
								Cre vs cHet	0.8893
							130-140	WT vs Flox	0.8511
								WT vs Cre	0.9738
								WT vs cHet	0.5718
								Flox vs Cre	0.9883
								Flox vs cHet	0.9837
								Cre vs cHet	0.8987
							140-150	WT vs Flox	0.7979
		WT = 24 (12/12)						WT vs Cre	0.9987
		Flox = 24 (13/11)						WT vs cHet	0.5561
		Cre = 23 (13/10)						Flox vs Cre	0.9029
		cHet = 25 (13/12)						Flox vs cHet	0.9885
								Cre vs cHet	0.736
							150-160	WT vs Flox	0.7006
								WT vs Cre	0.9766
								WT vs cHet	0.9092
								Flox vs Cre	0.9331
								Flox vs cHet	0.9628
								Cre vs cHet	0.9977
							160-170	WT vs Flox	0.7853
								WT vs Cre	0.9469
								WT vs cHet	0.2598
								Flox vs Cre	0.5014
								Flox vs cHet	0.878
								Cre vs cHet	0.1124
							170-180	WT vs Flox	0.9264
								WT vs Cre	0.4155
								WT vs cHet	0.9931
								Flox vs Cre	0.726
								Flox vs cHet	0.9833
								Cre vs cHet	0.531
							180-190	WT vs Flox	0.923
								WT vs Cre	0.6436
								WT vs cHet	0.9064
								Flox vs Cre	0.4057
								Flox vs cHet	>0.9999
								Cre vs cHet	0.3573
							190-200	WT vs Flox	0.0601
								WT vs Cre	0.9936
								WT vs cHet	0.2799
								Flox vs Cre	0.0172
								Flox vs cHet	0.7852
								Cre vs cHet	0.1249
							200-210	WT vs Flox	0.1972
								WT vs Cre	0.9852
								WT vs cHet	0.8675
								Flox vs Cre	0.1076
								Flox vs cHet	0.5288
								Cre vs cHet	0.679
							210-220	WT vs Flox	0.3285
								WT vs Cre	0.8784
								WT vs cHet	0.5266
								Flox vs Cre	0.8299
								Flox vs cHet	0.9823
								Cre vs cHet	0.9526
							220-230	WT vs Flox	0.6946
								WT vs Cre	>0.9999
								WT vs cHet	0.9996
								Flox vs Cre	0.6884
								Flox vs cHet	0.6278
								Cre vs cHet	0.9994
							230-240	WT vs Flox	0.6435
								WT vs Cre	0.9934
								WT vs cHet	0.9698
								Flox vs Cre	0.5057
								Flox vs cHet	0.8488
								Cre vs cHet	0.8924
							240-250	WT vs Flox	0.9709
								WT vs Cre	0.9995
								WT vs cHet	0.9992
								Flox vs Cre	0.9404
								Flox vs cHet	0.9487
								Cre vs cHet	>0.9999
							250-260	WT vs Flox	0.9819
								WT vs Cre	0.782
								WT vs cHet	0.9418
								Flox vs Cre	0.9107
								Flox vs cHet	0.711
								Cre vs cHet	0.393
							260-270	WT vs Flox	0.9706
								WT vs Cre	0.4833
								WT vs cHet	0.9797
								Flox vs Cre	0.7412
								Flox vs cHet	>0.9999
								Cre vs cHet	0.7127
							270-280	WT vs Flox	0.9999
								WT vs Cre	0.9932
								WT vs cHet	>0.9999
								Flox vs Cre	0.9859
								Flox vs cHet	>0.9999
								Cre vs cHet	0.9885
							280-290	WT vs Flox	0.7106
								WT vs Cre	0.9998
								WT vs cHet	0.5024
								Flox vs Cre	0.8299
								Flox vs cHet	0.9652
								Cre vs cHet	0.6306
							290-300	WT vs Flox	0.9874
								WT vs Cre	0.8253
								WT vs cHet	0.8831
								Flox vs Cre	0.6408
								Flox vs cHet	0.9819
								Cre vs cHet	0.3491
				Cued memory test	Two-way ANOVA for repeated measurements for each mouse with Tukey's multiple comparison	<0.0001	0-10	WT vs Flox	0.991
								WT vs Cre	0.8929
								WT vs cHet	0.6957
								Flox vs Cre	0.7701
								Flox vs cHet	0.5713
								Cre vs cHet	0.9608
							10-20	WT vs Flox	0.9682
								WT vs Cre	>0.9999
								WT vs cHet	0.8186
								Flox vs Cre	0.9716
								Flox vs cHet	0.6987
								Cre vs cHet	0.8339
							20-30	WT vs Flox	0.9893
								WT vs Cre	0.9638
								WT vs cHet	0.9528
								Flox vs Cre	0.9996
								Flox vs cHet	0.999
								Cre vs cHet	>0.9999
							30-40	WT vs Flox	0.9855
								WT vs Cre	0.896
								WT vs cHet	>0.9999
								Flox vs Cre	0.7446
								Flox vs cHet	0.9755
								Cre vs cHet	0.8964
							40-50	WT vs Flox	>0.9999
								WT vs Cre	0.3795
								WT vs cHet	0.7856
								Flox vs Cre	0.5215
								Flox vs cHet	0.846
								Cre vs cHet	0.9875
							50-60	WT vs Flox	0.9902
								WT vs Cre	0.9981
								WT vs cHet	0.9374
								Flox vs Cre	0.9672
								Flox vs cHet	0.8517
								Cre vs cHet	0.9735
							60-70	WT vs Flox	0.9848
								WT vs Cre	0.9098
								WT vs cHet	0.7454
								Flox vs Cre	0.9856
								Flox vs cHet	0.5343
								Cre vs cHet	0.3799
							70-80	WT vs Flox	0.8714
								WT vs Cre	0.9754
								WT vs cHet	0.698
								Flox vs Cre	0.961
								Flox vs cHet	0.2712
								Cre vs cHet	0.3587
							80-90	WT vs Flox	0.3527
								WT vs Cre	>0.9999
								WT vs cHet	0.829
								Flox vs Cre	0.3964
								Flox vs cHet	0.1192
								Cre vs cHet	0.8719
							90-100	WT vs Flox	0.1244
								WT vs Cre	0.9569
								WT vs cHet	0.9981
								Flox vs Cre	0.3761
								Flox vs cHet	0.4107
								Cre vs cHet	0.9948
							100-110	WT vs Flox	0.954
								WT vs Cre	0.8293
								WT vs cHet	0.9672
								Flox vs Cre	0.5748
								Flox vs cHet	0.8013
								Cre vs cHet	0.986
							110-120	WT vs Flox	0.9993
								WT vs Cre	0.1697
								WT vs cHet	0.9171
								Flox vs Cre	0.2743
								Flox vs cHet	0.9686
								Cre vs cHet	0.4479
							120-130	WT vs Flox	0.9638
								WT vs Cre	0.8456
								WT vs cHet	0.724
								Flox vs Cre	0.5554
								Flox vs cHet	0.4254
								Cre vs cHet	0.9945
[truncated: 334 more rows]

## Sheet: Sex effect_Behavior tests
Figure	Experiment	n (mouse or mouse (male/female))	Age at testing (postnatal days)	Parameter	Gender effect
					Statistical test	P value (summary with sex as source of variation)	P value (summary with interaction of sex and genotype as two sources of variation)	Genotype pairs	P value (male)	P value (female)
2K	Nesting (Stxbp1-Viaat)		P73–81	Score	Two-way ANOVA with Tukey's multiple comparison	0.7018	0.8676	WT vs Flox	0.9991	> 0.9999
		WT = 21 (9/12)						WT vs Cre	0.9778	0.9963
		Flox = 24 (12/12)						WT vs cHet	0.0042	0.0481
		Cre = 23 (12/11)						Flox vs Cre	0.9379	0.9963
		cHet = 20 (11/9)						Flox vs cHet	0.0028	0.0481
								Cre vs cHet	0.0004	0.0325
2K	Nesting (Stxbp1-Vglut2)		P62–76	Score	Two-way ANOVA with Tukey's multiple comparison	0.2918	0.7825	WT vs Flox	0.7391	0.785
		WT = 20 (10/10)						WT vs Cre	0.3532	0.9717
		Flox = 22 (11/11)						WT vs cHet	0.4872	0.5206
		Cre = 19 (9/10)						Flox vs Cre	0.8951	0.9613
		cHet = 23 (11/12)						Flox vs cHet	0.9753	0.9738
								Cre vs cHet	0.9898	0.797
3A–F	Elevated plus maze (Stxbp1-Viaat)		P39–49	Entries to open and closed arms	Two-way ANOVA with Tukey's multiple comparison	0.0109	0.0568	WT vs Flox	0.9911	0.5928
								WT vs Cre	>0.9999	0.9865
								WT vs cHet	0.9985	0.004
								Flox vs Cre	0.9855	0.3874
								Flox vs cHet	0.9686	0.114
								Cre vs cHet	0.9996	0.0013
				Total moving distance		0.0091	0.0698	WT vs Flox	0.9927	0.6485
								WT vs Cre	0.9003	0.9955
								WT vs cHet	0.9759	0.08
								Flox vs Cre	0.9756	0.5029
								Flox vs cHet	0.9008	0.5886
								Cre vs cHet	0.6877	0.0459
				Entries to open arms		0.0162	0.2146	WT vs Flox	0.8905	0.8448
								WT vs Cre	0.9088	0.9004
								WT vs cHet	0.2982	< 0.0001
								Flox vs Cre	> 0.9999	0.9992
		WT = 20 (9/11)						Flox vs cHet	0.0715	0.0003
		Flox = 20 (9/11)						Cre vs cHet	0.0798	0.0002
		Cre = 20 (9/11)		Time in open arms		0.0021	0.2314	WT vs Flox	0.9656	0.9949
		cHet = 20 (9/11)						WT vs Cre	0.9994	0.3481
								WT vs cHet	0.2506	0.0003
								Flox vs Cre	0.9352	0.4882
								Flox vs cHet	0.5036	0.0006
								Cre vs cHet	0.2019	0.045
				Moving distance in open arms		0.0024	0.376	WT vs Flox	0.9994	0.9765
								WT vs Cre	0.886	0.8725
								WT vs cHet	0.0539	< 0.0001
								Flox vs Cre	0.8326	0.9853
								Flox vs cHet	0.0715	< 0.0001
								Cre vs cHet	0.0074	0.0002
				Moving distance in closed arms		0.1696	0.0911	WT vs Flox	> 0.9999	0.5595
								WT vs Cre	0.9533	0.9043
								WT vs cHet	0.0372	0.9157
								Flox vs Cre	0.9621	0.2011
								Flox vs cHet	0.0338	0.2132
								Cre vs cHet	0.0088	> 0.9999
3A–F	Elevated plus maze (Stxbp1-Vglut2)		P40–47	Entries to open and closed arms	Two-way ANOVA with Tukey's multiple comparison	<0.0001	0.6617	WT vs Flox	0.3414	0.9682
								WT vs Cre	0.9875	0.9653
								WT vs cHet	0.185	0.9931
								Flox vs Cre	0.5181	0.8017
								Flox vs cHet	0.9841	0.9977
								Cre vs cHet	0.3124	0.8857
				Total moving distance		0.0269	0.7308	WT vs Flox	0.5662	0.9914
								WT vs Cre	0.9756	0.7844
								WT vs cHet	0.3431	0.9948
								Flox vs Cre	0.8044	0.6192
								Flox vs cHet	0.9807	>0.9999
								Cre vs cHet	0.5752	0.646
				Entries to open arms		<0.0001	0.9878	WT vs Flox	0.8751	0.9922
								WT vs Cre	0.8913	0.864
								WT vs cHet	0.6874	0.8773
								Flox vs Cre	0.4435	0.7229
		WT = 24 (12/12)						Flox vs cHet	0.984	0.966
		Flox = 25 (13/12)						Cre vs cHet	0.2543	0.4468
		Cre = 23 (13/10)		Time in open arms		0.0027	0.965	WT vs Flox	0.7769	0.9652
		cHet = 25 (13/12)						WT vs Cre	0.812	0.7184
								WT vs cHet	0.9837	0.9992
								Flox vs Cre	0.2457	0.44
								Flox vs cHet	0.5399	0.9314
								Cre vs cHet	0.9501	0.789
				Moving distance in open arms		0.0002	0.9441	WT vs Flox	0.7917	0.9996
								WT vs Cre	0.8805	0.5663
								WT vs cHet	0.7699	0.9229
								Flox vs Cre	0.3301	0.5026
								Flox vs cHet	>0.9999	0.9538
								Cre vs cHet	0.3093	0.2368
				Moving distance in closed arms		0.8531	0.6622	WT vs Flox	0.7204	0.9899
								WT vs Cre	0.7003	0.9902
								WT vs cHet	0.4308	0.9992
								Flox vs Cre	>0.9999	0.9328
								Flox vs cHet	0.9638	0.9723
								Cre vs cHet	0.9707	0.9978
3G-L	Open field assay (Stxbp1-Viaat)		P40–50	Moving speed (10 minutes bins)	Three-way ANOVA with Tukey's multiple comparison	< 0.0001	0.6993	WT vs Flox	0.997	0.9999
								WT vs Cre	0.9666	0.8267
								WT vs cHet	< 0.0001	0.005
								Flox vs Cre	0.9999	0.9565
								Flox vs cHet	< 0.0001	0.0131
								Cre vs cHet	0.0002	0.2246
				Moving distance (10 minutes bins)		< 0.0001	0.7319	WT vs Flox	0.9999	0.9019
								WT vs Cre	> 0.9999	0.754
								WT vs cHet	0.00691	0.006
								Flox vs Cre	> 0.9999	0.9999
								Flox vs cHet	0.0253	0.2176
								Cre vs cHet	0.0156	0.3246
				Time in center zone	Two-way ANOVA with Tukey's multiple comparison	0.597	0.5892	WT vs Flox	0.8968	0.0825
								WT vs Cre	0.9436	0.1562
								WT vs cHet	0.31	0.9444
								Flox vs Cre	0.999	0.982
		WT = 29 (16/13)						Flox vs cHet	0.0759	0.0099
		Flox = 31 (16/15)						Cre vs cHet	0.1048	0.0229
		Cre = 33 (16/17)		Moving speed in center zone		0.0032	0.8351	WT vs Flox	>0.9999	0.7388
		cHet = 34 (16/18)						WT vs Cre	0.938	0.9999
								WT vs cHet	0.0022	0.0836
								Flox vs Cre	0.9332	0.6492
								Flox vs cHet	0.0021	0.0026
								Cre vs cHet	0.0141	0.0656
				Moving distance in center zone		0.0134	0.5034	WT vs Flox	0.9996	0.4254
								WT vs Cre	0.9647	0.1376
								WT vs cHet	0.8935	0.7832
								Flox vs Cre	0.9821	0.9239
								Flox vs cHet	0.9294	0.9065
								Cre vs cHet	0.9954	0.532
				Center distance/Total distance		0.6121	0.3625	WT vs Flox	0.9998	0.09
								WT vs Cre	0.935	0.0712
								WT vs cHet	0.5717	0.9995
								Flox vs Cre	0.9561	> 0.9999
								Flox vs cHet	0.5225	0.042
								Cre vs cHet	0.2426	0.0301
3G-L	Open field assay (Stxbp1-Vglut2)		P41–48	Moving speed (10 minutes bins)	Three-way ANOVA with Tukey's multiple comparison	0.0155	0.7678	WT vs Flox	0.9999	0.9999
								WT vs Cre	0.9035	> 0.9999
								WT vs cHet	0.8691	0.6964
								Flox vs Cre	0.9849	>0.9999
								Flox vs cHet	0.9743	0.911
								Cre vs cHet	> 0.9999	0.8081
				Moving distance (10 minutes bins)		0.0314	0.5836	WT vs Flox	0.9972	0.9787
								WT vs Cre	0.5774	> 0.9999
								WT vs cHet	> 0.9999	> 0.9999
								Flox vs Cre	0.1575	0.972
								Flox vs cHet	0.999	0.9766
								Cre vs cHet	0.4688	> 0.9999
				Time in center zone	Two-way ANOVA with Tukey's multiple comparison	0.7032	0.4768	WT vs Flox	0.9856	0.7245
								WT vs Cre	0.3939	0.921
								WT vs cHet	0.0052	0.073
								Flox vs Cre	0.5898	0.9837
		WT = 24 (12/12)						Flox vs cHet	0.0122	0.0039
		Flox = 25 (13/12)						Cre vs cHet	0.2466	0.019
		Cre = 23 (13/10)		Moving speed in center zone		0.1137	0.7061	WT vs Flox	0.9976	0.6544
		cHet = 25 (13/12)						WT vs Cre	0.9991	0.9589
								WT vs cHet	0.7376	0.987
								Flox vs Cre	0.9876	0.9303
								Flox vs cHet	0.8301	0.8432
								Cre vs cHet	0.6415	0.9979
				Moving distance in center zone		0.5897	0.5818	WT vs Flox	0.897	0.7998
								WT vs Cre	0.6316	0.9989
								WT vs cHet	0.4822	0.0932
								Flox vs Cre	0.2216	0.7439
								Flox vs cHet	0.1377	0.0083
								Cre vs cHet	0.9949	0.1599
				Center distance/Total distance		0.3982	0.4824	WT vs Flox	0.979	0.8628
								WT vs Cre	0.7878	0.9958
								WT vs cHet	0.0291	0.0005
								Flox vs Cre	0.5311	0.7658
								Flox vs cHet	0.0077	<0.0001
								Cre vs cHet	0.2212	0.002
4A	Vertical pole (Stxbp1-Viaat)		P41–52	Time	Two-way ANOVA with Tukey's multiple comparison	0.5273	0.7448	WT vs Flox	> 0.9999	0.9998
		WT = 23 (12/11)						WT vs Cre	0.9841	0.949
		Flox = 23 (12/11)						WT vs cHet	0.0003	< 0.0001
		Cre = 23 (12/11)						Flox vs Cre	0.9985	0.9944
		cHet = 23 (12/11)						Flox vs cHet	0.0001	< 0.0001
								Cre vs cHet	< 0.0001	0.0007
4A	Vertical pole (Stxbp1-Vglut2)		P43–49	Time	Two-way ANOVA with Tukey's multiple comparison	0.2364	0.8515	WT vs Flox	0.8808	0.9836
		WT = 24 (12/12)						WT vs Cre	0.97	0.9789
		Flox = 25 (13/12)						WT vs cHet	0.9919	0.9545
		Cre = 23 (13/10)						Flox vs Cre	0.9907	> 0.9999
		cHet = 25 (13/12)						Flox vs cHet	0.7233	0.9987
								Cre vs cHet	0.8778	0.9997
4B	Footslips (Stxbp1-Viaat)		P38–49	Number of footslips normalized by distance	Two-way ANOVA with Tukey's multiple comparison	0.0903	0.3277	WT vs Flox	0.9965	0.9987
		WT = 21 (9/12)						WT vs Cre	0.9989	0.998
		Flox = 24 (12/12)						WT vs cHet	0.0098	< 0.0001
		Cre = 23 (12/11)						Flox vs Cre	0.9998	> 0.9999
		cHet = 21 (11/10)						Flox vs cHet	0.0092	< 0.0001
								Cre vs cHet	0.0073	< 0.0001
4B	Footslip (Stxbp1-Vglut2)		P43–50	Number of footslips normalized by distance		0.0974	0.9633	WT vs Flox	0.8659	0.8859
		WT = 20 (10/10)			Two-way ANOVA			WT vs Cre	0.9948	0.9835
		Flox = 22 (11/11)			Multiple comparison			WT vs cHet	0.9882	0.9943
		Cre = 20 (10/10)			(Turkey)			Flox vs Cre	0.7352	0.9845
		cHet = 23 (11/12)						Flox vs cHet	0.6752	0.7377
								Cre vs cHet	0.9999	0.9213
4C	Rotarod (Stxbp1-Viaat)		P42–53	Latency to fall	Three-way ANOVA with Tukey's multiple comparison	< 0.0001	0.2948	WT vs Flox	0.9999	0.9999
		WT = 23 (12/11)						WT vs Cre	0.8676	0.9999
		Flox = 23 (12/11)						WT vs cHet	< 0.0001	< 0.0001
		Cre = 23 (12/11)						Flox vs Cre	0.602	0.9853
		cHet = 23 (12/11)						Flox vs cHet	< 0.0001	< 0.0001
								Cre vs cHet	< 0.0001	< 0.0001
4C	Rotarod (Stxbp1-Vglut2)		P45–52	Latency to fall	Three-way ANOVA with Tukey's multiple comparison	< 0.0001	0.0007	WT vs Flox	> 0.9999	0.9999
		WT = 24 (12/12)						WT vs Cre	0.4832	0.1974
		Flox = 25 (13/12)						WT vs cHet	< 0.0001	0.0157
		Cre = 23 (13/10)						Flox vs Cre	0.4006	0.335
		cHet = 25 (13/12)						Flox vs cHet	< 0.0001	0.0387
								Cre vs cHet	< 0.0001	0.9954
E4-1C	Marble burying (Stxbp1-Viaat)		P39–54	Number of marbles buried (>50%)	Two-way ANOVA with Tukey's multiple comparison	0.541	0.1316	WT vs Flox	0.1497	0.9983
		WT = 47 (22/25)						WT vs Cre	0.9693	0.9866
		Flox = 53 (23/30)						WT vs cHet	0.4704	0.9039
		Cre = 53 (23/30)						Flox vs Cre	0.3318	0.998
		cHet = 45 (21/24)						Flox vs cHet	0.0026	0.948
								Cre vs cHet	0.227	0.9817
E4-1C	Marble bury (Stxbp1-Vglut2)		P44–51	Number of marbles buried	Two-way ANOVA with Tukey's multiple comparison	0.8473	0.033	WT vs Flox	0.8751	0.6572
		WT = 20 (10/10)						WT vs Cre	0.9994	0.9865
		Flox = 22 (11/11)						WT vs cHet	0.317	0.9684
		Cre = 19 (9/10)						Flox vs Cre	0.929	0.8509
		cHet = 23 (11/12)						Flox vs cHet	0.0616	0.3436
								Cre vs cHet	0.2804	0.8496
E4-1D	Holeboard assay		P50-65	Number of repetitive poke events (ranked holes)	Three-way ANOVA with Tukey's multiple comparison	0.0341	*<0.0001	WT vs Flox	>0.9999	<0.0001
								WT vs Cre	0.6773	0.6532
								WT vs cHet	0.0004	0.0509
								Flox vs Cre	0.8703	<0.0001
								Flox vs cHet	0.0026	0.1912
								Cre vs cHet	0.1628	0.7873
				Number of poked holes	Two-way ANOVA with Tukey's multiple comparison	0.8077	0.9988	WT vs Flox	0.9781	0.9652
		WT = 20 (9/11)						WT vs Cre	0.9885	0.9483
		Flox = 21 (7/14)						WT vs cHet	0.708	0.7531
		Cre = 20 (7/13)						Flox vs Cre	0.9046	0.7092
		cHet = 14 (6/8)						Flox vs cHet	0.9143	0.9272
								Cre vs cHet	0.563	0.4299
				Number of total pokes	Two-way ANOVA with Tukey's multiple comparison	0.2511	0.5911	WT vs Flox	0.9791	0.0665
								WT vs Cre	0.9866	0.8149
								WT vs cHet	0.2627	0.127
								Flox vs Cre	>0.9999	0.3342
								Flox vs cHet	0.5106	>0.9999
								Cre vs cHet	0.4794	0.4446
5A	Hot plate (Stxbp1-Viaat)		P59–73	Response latency	Two-way ANOVA with Tukey's multiple comparison	0.7464	0.9612	WT vs Flox	0.9541	0.9268
		WT = 29 (16/13)						WT vs Cre	0.9906	0.7642
		Flox = 31 (16/15)						WT vs cHet	0.4368	0.5808
		Cre = 33 (16/17)						Flox vs Cre	0.9962	0.9846
		cHet = 34 (16/18)						Flox vs cHet	0.184	0.1958
								Cre vs cHet	0.2756	0.0763
5A	Hot plate (Stxbp1-Vglut2)		P61–69	Response latency	Two-way ANOVA with Tukey's multiple comparison	0.0111	0.6896	WT vs Flox	0.9758	0.908
		WT = 24 (12/12)						WT vs Cre	0.9734	> 0.9999
		Flox = 24 (13/11)						WT vs cHet	0.2206	0.9331
		Cre = 23 (13/10)						Flox vs Cre	> 0.9999	0.8952
		cHet = 25 (13/12)						Flox vs cHet	0.4108	0.9998
								Cre vs cHet	0.419	0.9211
5B	Startle reactivity (Stxbp1-Viaat)		P47–59	Startle response	Three-way ANOVA with Tukey's multiple comparison	< 0.0001	0.999	WT vs Flox	0.9195	0.2968
		WT = 23 (12/11)						WT vs Cre	> 0.9999	0.9992
		Flox = 23 (12/11)						WT vs cHet	0.0025	0.2869
		Cre = 23 (12/11)						Flox vs Cre	0.9406	0.0809
		cHet = 23 (12/11)						Flox vs cHet	< 0.0001	0.0001
								Cre vs cHet	0.0019	0.6579
5B	Startle reactivity (Stxbp1-Vglut2)		P49–57	Startle response	Three-way ANOVA with Tukey's multiple comparison	> 0.9999	0.4064	WT vs Flox	0.0092	0.7536
		WT = 24 (12/12)						WT vs Cre	0.0641	0.9913
		Flox = 25 (13/12)						WT vs cHet	0.0098	0.8751
		Cre = 23 (13/10)						Flox vs Cre	0.9999	> 0.9999
		cHet = 25 (13/12)						Flox vs cHet	> 0.9999	0.0312
								Cre vs cHet	> 0.9999	0.2021
5C	Pre-pulse inhibition (Stxbp1-Viaat)		P49–61	Startle inhibition with 74dB prepulse	Two-way ANOVA with Tukey's multiple comparison	0.8305	0.933	WT vs Flox	0.988	0.9614
								WT vs Cre	0.6511	0.9171
								WT vs cHet	0.9791	0.979
								Flox vs Cre	0.8362	0.6699
								Flox vs cHet	0.9999	0.9997
								Cre vs cHet	0.868	0.727
				Startle inhibition with 78dB prepulse		0.4191	0.6115	WT vs Flox	0.9878	0.5608
		WT = 23 (12/11)						WT vs Cre	0.7036	0.9982
		Flox = 23 (12/11)						WT vs cHet	0.9974	0.2932
		Cre = 23 (12/11)						Flox vs Cre	0.8758	0.4557
		cHet = 23 (12/11)						Flox vs cHet	0.954	0.9663
								Cre vs cHet	0.5833	0.2181
				Startle inhibition with 82dB prepulse		0.2047	0.8159	WT vs Flox	0.9983	0.7048
								WT vs Cre	0.5499	>0.9999
								WT vs cHet	0.9949	0.6753
								Flox vs Cre	0.446	0.7182
								Flox vs cHet	0.9999	>0.9999
								Cre vs cHet	0.4026	0.689
5C	Pre-pulse inhibition (Stxbp1-Vglut2)		P51-59	Startle inhibition with 74dB prepulse	Two-way ANOVA with Tukey's multiple comparison	0.0847	0.243	WT vs Flox	0.5772	0.9983
								WT vs Cre	0.4398	0.472
								WT vs cHet	0.9898	0.1806
								Flox vs Cre	0.9959	0.5723
								Flox vs cHet	0.7534	0.247
								Cre vs cHet	0.6157	0.9596
				Startle inhibition with 78dB prepulse		0.8975	0.1254	WT vs Flox	0.0539	0.9963
		WT = 24 (12/12)						WT vs Cre	0.2567	0.988
		Flox = 25 (13/12)						WT vs cHet	0.828	0.404
		Cre = 23 (13/10)						Flox vs Cre	0.8755	0.9994
		cHet = 25 (13/12)						Flox vs cHet	0.295	0.536
								Cre vs cHet	0.74	0.6495
				Startle inhibition with 82dB prepulse		0.5933	0.5898	WT vs Flox	0.9638	>0.9999
								WT vs Cre	0.6839	0.875
								WT vs cHet	0.8052	0.1432
								Flox vs Cre	0.9167	0.8756
								Flox vs cHet	0.9732	0.1436
								Cre vs cHet	0.9964	0.5628
6A	Three-chamber test (Stxbp1-Viaat)	WT = 23 (12/11)	P51–64	Interaction time	Three-way ANOVA with Tukey's multiple comparison	0.1702	0.2645	WT object vs partner	< 0.0001	0.067
		Flox = 23 (12/11)						Flox object vs partner	< 0.0001	< 0.0001
		Cre = 23 (12/11)						Cre object vs partner	< 0.0001	0.0061
		cHet = 23 (12/11)						cHet object vs partner	< 0.0001	< 0.0001
6A	Three-chamber test (Stxbp1-Vglut2)	WT = 24 (12/12)	P54–63	Interaction time	Three-way ANOVA with Tukey's multiple comparison	0.038	0.383	WT object vs partner	< 0.0001	0.0227
		Flox = 24 (13/11)						Flox object vs partner	< 0.0001	< 0.0001
		Cre = 23 (13/10)						Cre object vs partner	< 0.0001	< 0.0001
		cHet = 25 (13/12)						cHet object vs partner	< 0.0001	< 0.0001
7A-B	Novel object recognition (Stxbp1-Viaat)		P40–56	Preference index	Three-way ANOVA with Tukey's multiple comparison	0.4396	0.2972	WT vs Flox	0.9999	0.996
								WT vs Cre	0.9537	0.9999
								WT vs cHet	0.9993	0.9972
								Flox vs Cre	0.7	0.9439
		WT = 21 (9/12)						Flox vs cHet	0.9637	> 0.9999
		Flox = 24 (12/12)						Cre vs cHet	0.9991	0.9593
		Cre = 23 (12/11)		Total interaction time	Three-way ANOVA with Tukey's multiple comparison	< 0.0001	0.6781	WT vs Flox	0.9993	0.9992
		cHet = 20 (11/9)						WT vs Cre	0.9409	0.9993
								WT vs cHet	0.599	> 0.9999
								Flox vs Cre	0.9979	0.9522
								Flox vs cHet	0.8635	0.9987
								Cre vs cHet	0.9957	0.9999
7A-B	Novel object recognition (Stxbp1-Vglut2)		P47–54	Preference index	Three-way ANOVA with Tukey's multiple comparison	0.3678	0.851	WT vs Flox	0.9998	0.9972
								WT vs Cre	0.9997	0.96
								WT vs cHet	> 0.9999	0.9728
								Flox vs Cre	> 0.9999	0.9999
		WT = 20 (10/10)						Flox vs cHet	0.9971	> 0.9999
		Flox = 22 (11/11)						Cre vs cHet	0.9961	> 0.9999
		Cre = 19 (9/10)		Total interaction time	Three-way ANOVA with Tukey's multiple comparison	0.0281	0.5275	WT vs Flox	> 0.9999	0.7913
		cHet = 23 (11/12)						WT vs Cre	0.9076	0.9061
								WT vs cHet	0.9801	0.9145
								Flox vs Cre	0.9406	0.0887
								Flox vs cHet	0.9909	0.0779
								Cre vs cHet	> 0.9999	> 0.9999
7C-D	Conditioned fear (Stxbp1-Viaat)		P56–71	Contextual memory test, Baseline before training	Two-way ANOVA with Tukey's multiple comparison	0.7602	0.4972	WT vs Flox	>0.9999	0.8309
								WT vs Cre	0.8561	0.5408
								WT vs cHet	0.9418	0.5305
								Flox vs Cre	0.8561	0.9626
								Flox vs cHet	0.9418	0.9612
								Cre vs cHet	0.5253	>0.9999
				Contextual memory test, During contextual presentation		0.0973	0.3838	WT vs Flox	0.9994	0.8794
								WT vs Cre	0.9855	0.9998
								WT vs cHet	0.7358	0.0237
								Flox vs Cre	0.9666	0.8941
								Flox vs cHet	0.6649	0.1294
								Cre vs cHet	0.9059	0.0164
				Contextual memory test, Context-induced		0.0955	0.3762	WT vs Flox	0.9994	0.8906
								WT vs Cre	0.9822	> 0.9999
								WT vs cHet	0.7463	0.0267
		WT = 29 (16/13)						Flox vs Cre	0.9612	0.888
		Flox = 31 (16/15)						Flox vs cHet	0.6762	0.1338
		Cre = 33 (16/17)						Cre vs cHet	0.9212	0.0164
		cHet = 34 (16/18)		Cued memory test, Baseline before cue		0.0019	0.689	WT vs Flox	0.9871	0.3007
								WT vs Cre	0.9958	0.9986
								WT vs cHet	0.3508	0.6743
								Flox vs Cre	0.9427	0.1794
								Flox vs cHet	0.1969	0.0138
								Cre vs cHet	0.4841	0.7258
				Cued memory test, During cue presentation		0.0308	0.3695	WT vs Flox	0.6324	0.9009
								WT vs Cre	0.9967	0.7534
								WT vs cHet	0.8471	0.727
								Flox vs Cre	0.7593	0.9909
								Flox vs cHet	0.9815	0.265
								Cre vs cHet	0.9302	0.129
				Cued memory test, Cue-induced		0.4262	0.1822	WT vs Flox	0.7034	0.4306
								WT vs Cre	0.9884	0.7758
								WT vs cHet	0.3811	0.3886
								Flox vs Cre	0.8737	0.9219
								Flox vs cHet	0.9531	0.0069
								Cre vs cHet	0.577	0.0344
7C-D	Conditioned fear (Stxbp1-Vglut2)		P59-68	Contextual memory test, Baseline before training	Two-way ANOVA with Tukey's multiple comparison	0.0613	0.686	WT vs Flox	0.3111	0.6514
								WT vs Cre	0.9998	0.8359
								WT vs cHet	0.3629	0.8655
								Flox vs Cre	0.3346	0.9915
								Flox vs cHet	0.9996	0.9774
								Cre vs cHet	0.3895	0.9996
				Contextual memory test, During contextual presentation		0.2697	0.2665	WT vs Flox	0.9626	0.9949
								WT vs Cre	0.4531	0.9994
								WT vs cHet	0.5868	>0.9999
								Flox vs Cre	0.1939	0.9995
								Flox vs cHet	0.8547	0.9945
								Cre vs cHet	0.031	0.9993
				Contextual memory test, Context-induced		0.324	0.2917	WT vs Flox	0.9829	0.9984
								WT vs Cre	0.4385	>0.9999
								WT vs cHet	0.649	>0.9999
								Flox vs Cre	0.2306	0.9997
		WT = 24 (12/12)						Flox vs cHet	0.8467	0.996
		Flox = 24 (13/11)						Cre vs cHet	0.0379	0.9993
		Cre = 23 (13/10)		Cued memory test, Baseline before cue		0.0873	0.7101	WT vs Flox	0.918	0.7451
		cHet = 25 (13/12)						WT vs Cre	0.6812	0.9996
								WT vs cHet	0.982	0.7493
								Flox vs Cre	0.2833	0.7134
								Flox vs cHet	0.7279	0.2008
								Cre vs cHet	0.8739	0.8287
				Cued memory test, During cue presentation		0.7446	0.8821	WT vs Flox	0.6748	>0.9999
								WT vs Cre	0.9076	0.9989
								WT vs cHet	0.0008	0.0006
								Flox vs Cre	0.9668	0.9995
								Flox vs cHet	<0.0001	0.0007
								Cre vs cHet	<0.0001	0.0007
				Cued memory test, Cue-induced		0.1956	0.9072	WT vs Flox	0.4431	0.9304
								WT vs Cre	>0.9999	0.9997
								WT vs cHet	0.0003	<0.0001
								Flox vs Cre	0.4566	0.9618
								Flox vs cHet	<0.0001	<0.0001
								Cre vs cHet	0.0002	0.0001
E7-1A	Conditioned fear (Stxbp1-Viaat)		P56–71	Training	Three-way ANOVA with Tukey's multiple comparison	<0.0001	0.1596	WT vs Flox	< 0.0001	0.0012
								WT vs Cre	0.6239	>0.9999
								WT vs cHet	0.9971	0.0075
								Flox vs Cre	0.0478	0.0003
								Flox vs cHet	< 0.0001	< 0.0001
								Cre vs cHet	0.1987	0.0029
				Contexual memory test	Three-way ANOVA with Tukey's multiple comparison	< 0.0001	< 0.0001	WT vs Flox	> 0.9999	0.3348
		WT = 29 (16/13)						WT vs Cre	0.9658	>0.9999
		Flox = 31 (16/15)						WT vs cHet	0.0392	< 0.0001
		Cre = 33 (16/17)						Flox vs Cre	0.8602	0.3974
		cHet = 34 (16/18)						Flox vs cHet	0.013	< 0.0001
								Cre vs cHet	0.4427	< 0.0001
				Cued memory test	Three-way ANOVA with Tukey's multiple comparison	< 0.0001	0.0099	WT vs Flox	0.0438	> 0.9999
								WT vs Cre	> 0.9999	0.2191
								WT vs cHet	> 0.9999	0.92
								Flox vs Cre	0.0874	0.1018
								Flox vs cHet	0.0715	0.9652
								Cre vs cHet	> 0.9999	0.0016
E7-1B	Conditioned fear (Stxbp1-Vglut2)		P59-68	Training	Three-way ANOVA with Tukey's multiple comparison	0.0009	< 0.0001	WT vs Flox	0.9967	< 0.0001
								WT vs Cre	0.015	0.8423
								WT vs cHet	0.001	0.0003
								Flox vs Cre	0.0007	0.0008
								Flox vs cHet	0.0118	0.7909
								Cre vs cHet	< 0.0001	0.1047
				Contexual memory test	Three-way ANOVA with Tukey's multiple comparison	0.0019	< 0.0001	WT vs Flox	0.8607	0.9967
		WT = 24 (12/12)						WT vs Cre	0.0004	> 0.9999
		Flox = 24 (13/11)						WT vs cHet	0.0059	> 0.9999
		Cre = 23 (13/10)						Flox vs Cre	< 0.0001	> 0.9999
		cHet = 25 (13/12)						Flox vs cHet	0.2795	0.9956
								Cre vs cHet	< 0.0001	> 0.9999
				Cued memory test	Three-way ANOVA with Tukey's multiple comparison	0.1952	0.0759	WT vs Flox	0.7259	0.9555
								WT vs Cre	0.1021	0.9998
								WT vs cHet	< 0.0001	< 0.0001
								Flox vs Cre	0.9443	0.8064
								Flox vs cHet	< 0.0001	< 0.0001
								Cre vs cHet	< 0.0001	< 0.0001
E7-1C	Conditioned fear (Stxbp1-tm1d)	WT = 22 (10/12) Het = 22 (10/12)	P49-56	Training	Three-way ANOVA with Tukey's multiple comparison	0.0063	0.0019	WT vs Het	< 0.0001	< 0.0001
				Contexual memory test		0.0004	0.4418	WT vs Het	< 0.0001	< 0.0001
				Cued memory test		0.0005	0.8938	WT vs Het	< 0.0001	< 0.0001
E7-1D	Conditioned fear (Stxbp1-tm1a)	WT = 19 (7/12) Het = 22 (8/12)	P49-56	Training	Three-way ANOVA with Tukey's multiple comparison	0.2708	0.027	WT vs Het	< 0.0001	< 0.0001
				Contexual memory test		< 0.0001	< 0.0001	WT vs Het	< 0.0001	< 0.0001
				Cued memory test		0.665	0.0141	WT vs Het	< 0.0001	< 0.0001
*In the holeboard test, the P value of <0.0001 derived from interaction between sex and genotype was due to the significant difference between female flox and other controls.
	Female-Flox vs Male-WT, P value <0.0001
	Female-Flox vs Male-Flox, P value <0.0001
	Female-Flox vs Male-Cre, P value 0.0016
	Female-Flox vs Male-cHet, P value 0.9889
	(Female-Flox with other female genotypes are shown in the table )

## Sheet: EEG
Figure	Experiment	n (mouse or mouse (male/female))	Statistical test	P value (summary with genotype as source of variation)	Level	Multiple comparison
						Genotype pairs	P value
8C	Jerks-Total (Stxbp1-Viaat)		One-way ANOVA (Kruskal-Wallis) with Dunn's multiple comparison	0.0013		WT vs Flox	> 0.9999
		WT = 3 (2/1)				WT vs Cre	> 0.9999
		Flox = 4 (2/2)				WT vs cHet	0.0338
		Cre = 5 (3/2)				Flox vs Cre	> 0.9999
		cHet = 10 (5/5)				Flox vs cHet	0.0204
						Cre vs cHet	0.0227
8C	Jerks-Awake (Stxbp1-Viaat)		One-way ANOVA (Kruskal-Wallis) with Dunn's multiple comparison	0.0012		WT vs Flox	> 0.9999
		WT = 3 (2/1)				WT vs Cre	>0.9999
		Flox = 4 (2/2)				WT vs cHet	0.056
		Cre = 5 (3/2)				Flox vs Cre	> 0.9999
		cHet = 10 (5/5)				Flox vs cHet	0.023
						Cre vs cHet	0.0107
8C	Jerks-NREM (Stxbp1-Viaat)		One-way ANOVA (Kruskal-Wallis) with Dunn's multiple comparison	0.0003		WT vs Flox	> 0.9999
		WT = 3 (2/1)				WT vs Cre	>0.9999
		Flox = 4 (2/2)				WT vs cHet	0.0297
		Cre = 5 (3/2)				Flox vs Cre	> 0.9999
		cHet = 10 (5/5)				Flox vs cHet	0.0106
						Cre vs cHet	0.0044
8C	Jerks-REM (Stxbp1-Viaat)		One-way ANOVA (Kruskal-Wallis) with Dunn's multiple comparison	0.0006		WT vs Flox	> 0.9999
		WT = 3 (2/1)				WT vs Cre	>0.9999
		Flox = 4 (2/2)				WT vs cHet	0.0942
		Cre = 5 (3/2)				Flox vs Cre	> 0.9999
		cHet = 10 (5/5)				Flox vs cHet	0.0062
						Cre vs cHet	0.0077
8C	Jerks-Total (Stxbp1-Vglut2)		One-way ANOVA (Kruskal-Wallis) with Dunn's multiple comparison	0.1215		WT vs Flox	0.4679
		WT = 6 (4/2)				WT vs Cre	0.2305
		Flox = 4 (3/1)				WT vs cHet	> 0.9999
		Cre = 11 (8/3)				Flox vs Cre	> 0.9999
		cHet = 12 (5/7)				Flox vs cHet	> 0.9999
						Cre vs cHet	0.8422
8D	Jumps-Total (Stxbp1-Viaat)		One-way ANOVA (Kruskal-Wallis) with Dunn's multiple comparison	0.0003		WT vs Flox	> 0.9999
		WT = 3 (2/1)				WT vs Cre	> 0.9999
		Flox = 4 (2/2)				WT vs cHet	0.0297
		Cre = 5 (3/2)				Flox vs Cre	> 0.9999
		cHet = 10 (5/5)				Flox vs cHet	0.0106
						Cre vs cHet	0.0044
8D	Jumps-Awake (Stxbp1-Viaat)		One-way ANOVA (Kruskal-Wallis) with Dunn's multiple comparison	0.0273		WT vs Flox	> 0.9999
		WT = 3 (2/1)				WT vs Cre	> 0.9999
		Flox = 4 (2/2)				WT vs cHet	0.2943
		Cre = 5 (3/2)				Flox vs Cre	> 0.9999
		cHet = 10 (5/5)				Flox vs cHet	0.1712
						Cre vs cHet	0.1081
8D	Jumps-NREM (Stxbp1-Viaat)		One-way ANOVA (Kruskal-Wallis) with Dunn's multiple comparison	0.0003		WT vs Flox	> 0.9999
		WT = 3 (2/1)				WT vs Cre	>0.9999
		Flox = 4 (2/2)				WT vs cHet	0.0297
		Cre = 5 (3/2)				Flox vs Cre	> 0.9999
		cHet = 10 (5/5)				Flox vs cHet	0.0106
						Cre vs cHet	0.0044
8D	Jumps-REM (Stxbp1-Viaat)		One-way ANOVA (Kruskal-Wallis) with Dunn's multiple comparison	0.0003		WT vs Flox	> 0.9999
		WT = 3 (2/1)				WT vs Cre	> 0.9999
		Flox = 4 (2/2)				WT vs cHet	0.0297
		Cre = 5 (3/2)				Flox vs Cre	> 0.9999
		cHet = 10 (5/5)				Flox vs cHet	0.0106
						Cre vs cHet	0.0044
8D	Jumps-Total (Stxbp1-Vglut2)		One-way ANOVA (Kruskal-Wallis) with Dunn's multiple comparison	0.2123		WT vs Flox	0.8281
		WT = 6 (4/2)				WT vs Cre	0.3554
		Flox = 4 (3/1)				WT vs cHet	0.3331
		Cre = 11 (8/3)				Flox vs Cre	> 0.9999
		cHet = 12 (5/7)				Flox vs cHet	> 0.9999
						Cre vs cHet	> 0.9999
8E	SWD (Stxbp1-Viaat)		One-way ANOVA (Kruskal-Wallis) with Dunn's multiple comparison	0.422		WT vs Flox	> 0.9999
		WT = 3 (2/1)				WT vs Cre	> 0.9999
		Flox = 4 (2/2)				WT vs cHet	> 0.9999
		Cre = 5 (3/2)				Flox vs Cre	> 0.9999
		cHet = 10 (5/5)				Flox vs cHet	> 0.9999
						Cre vs cHet	0.5799
8E	SWD (Stxbp1-Vglut2)		One-way ANOVA (Kruskal-Wallis) with Dunn's multiple comparison	< 0.0001		WT vs Flox	>0.9999
		WT = 6 (4/2)				WT vs Cre	>0.9999
		Flox = 4 (3/1)				WT vs cHet	0.0004
		Cre = 11 (8/3)				Flox vs Cre	>0.9999
		cHet = 13 (6/7)				Flox vs cHet	0.0057
						Cre vs cHet	0.0015
8F	SWD-24hrs Timecourse		Two-way ANOVA for repeated measurements for each mouse with Tukey's multiple comparison	<0.0001	0 o'clock	WT vs Flox	0.5181
						WT vs Cre	0.9995
						WT vs cHet	<0.0001
						Flox vs Cre	0.1868
						Flox vs cHet	<0.0001
						Cre vs cHet	<0.0001
					1 o'clock	WT vs Flox	0.9936
						WT vs Cre	0.9854
						WT vs cHet	<0.0001
						Flox vs Cre	0.9464
						Flox vs cHet	<0.0001
						Cre vs cHet	<0.0001
					2 o'clock	WT vs Flox	N/A
						WT vs Cre	0.7529
						WT vs cHet	<0.0001
						Flox vs Cre	0.7529
						Flox vs cHet	<0.0001
						Cre vs cHet	<0.0001
					3 o'clock	WT vs Flox	N/A
						WT vs Cre	0.7529
						WT vs cHet	<0.0001
						Flox vs Cre	0.7529
						Flox vs cHet	<0.0001
						Cre vs cHet	<0.0001
					4 o'clock	WT vs Flox	0.7618
						WT vs Cre	0.4774
						WT vs cHet	<0.0001
						Flox vs Cre	0.9941
						Flox vs cHet	<0.0001
						Cre vs cHet	<0.0001
					5 o'clock	WT vs Flox	0.9917
						WT vs Cre	0.9607
						WT vs cHet	0.0002
						Flox vs Cre	0.9998
						Flox vs cHet	0.0002
						Cre vs cHet	0.0002
					6 o'clock	WT vs Flox	0.7567
						WT vs Cre	0.9998
						WT vs cHet	0.0034
						Flox vs Cre	0.4774
						Flox vs cHet	0.0033
						Cre vs cHet	0.0034
					7 o'clock	WT vs Flox	N/A
						WT vs Cre	0.2735
						WT vs cHet	<0.0001
						Flox vs Cre	0.2735
						Flox vs cHet	<0.0001
						Cre vs cHet	<0.0001
					8 o'clock	WT vs Flox	N/A
						WT vs Cre	0.7529
						WT vs cHet	<0.0001
						Flox vs Cre	0.7529
						Flox vs cHet	<0.0001
						Cre vs cHet	<0.0001
					9 o'clock	WT vs Flox	0.7618
						WT vs Cre	N/A
						WT vs cHet	<0.0001
						Flox vs Cre	0.7618
						Flox vs cHet	<0.0001
						Cre vs cHet	<0.0001
					10 o'clock	WT vs Flox	N/A
						WT vs Cre	0.6577
						WT vs cHet	0.0001
						Flox vs Cre	0.6577
						Flox vs cHet	0.0001
						Cre vs cHet	0.0002
					11 o'clock	WT vs Flox	0.7567
						WT vs Cre	0.9753
						WT vs cHet	<0.0001
						Flox vs Cre	0.5275
		WT = 6 (4/2)				Flox vs cHet	<0.0001
		Flox = 4 (3/1)				Cre vs cHet	<0.0001
		Cre = 11 (8/3)			12 o'clock	WT vs Flox	N/A
		cHet = 13 (6/7)				WT vs Cre	0.3121
						WT vs cHet	0.0001
						Flox vs Cre	0.3121
						Flox vs cHet	0.0001
						Cre vs cHet	0.0001
					13 o'clock	WT vs Flox	0.7567
						WT vs Cre	0.8755
						WT vs cHet	<0.0001
						Flox vs Cre	0.3328
						Flox vs cHet	<0.0001
						Cre vs cHet	<0.0001
					14 o'clock	WT vs Flox	0.7618
						WT vs Cre	0.2735
						WT vs cHet	<0.0001
						Flox vs Cre	0.9998
						Flox vs cHet	<0.0001
						Cre vs cHet	<0.0001
					15 o'clock	WT vs Flox	0.7567
						WT vs Cre	0.9771
						WT vs cHet	<0.0001
						Flox vs Cre	0.7529
						Flox vs cHet	<0.0001
						Cre vs cHet	<0.0001
					16 o'clock	WT vs Flox	0.7567
						WT vs Cre	0.4215
						WT vs cHet	<0.0001
						Flox vs Cre	0.1968
						Flox vs cHet	<0.0001
						Cre vs cHet	<0.0001
					17 o'clock	WT vs Flox	0.7618
						WT vs Cre	0.5275
						WT vs cHet	0.0006
						Flox vs Cre	0.9999
						Flox vs cHet	0.0006
						Cre vs cHet	0.0006
					18 o'clock	WT vs Flox	0.7618
						WT vs Cre	0.414
						WT vs cHet	<0.0001
						Flox vs Cre	0.9998
						Flox vs cHet	<0.0001
						Cre vs cHet	<0.0001
					19 o'clock	WT vs Flox	0.7567
						WT vs Cre	0.7124
						WT vs cHet	<0.0001
						Flox vs Cre	0.3513
						Flox vs cHet	<0.0001
						Cre vs cHet	<0.0001
					20 o'clock	WT vs Flox	0.7567
						WT vs Cre	0.6808
						WT vs cHet	<0.0001
						Flox vs Cre	0.4457
						Flox vs cHet	<0.0001
						Cre vs cHet	<0.0001
					21 o'clock	WT vs Flox	N/A
						WT vs Cre	0.3093
						WT vs cHet	<0.0001
						Flox vs Cre	0.3093
						Flox vs cHet	<0.0001
						Cre vs cHet	<0.0001
					22 o'clock	WT vs Flox	0.7618
						WT vs Cre	0.414
						WT vs cHet	<0.0001
						Flox vs Cre	0.9464
						Flox vs cHet	<0.0001
						Cre vs cHet	<0.0001
					23 o'clock	WT vs Flox	N/A
						WT vs Cre	0.4774
						WT vs cHet	<0.0001
						Flox vs Cre	0.4774
						Flox vs cHet	<0.0001
						Cre vs cHet	<0.0001
8G	SWD-jerk correlation (Stxbp1-tm1d/+)	Het = 13 (6/7)	Simple linear regression	< 0.0001		R squared	0.1078
						Slope deviation from zero	0.2734
8G	SWD-jump correlation (Stxbp1-tm1d/+)	Het = 13 (6/7)	Simple linear regression	< 0.0001		R squared	0.003523
						Slope deviation from zero	0.8473
E8-4A	Jerks-Total (Stxbp1-Pv)		Student's T-test with Mann Whitney test	0.0595
		Cre = 3 (1/2)
		cHet = 6 (1/5)
E8-4A	Jumps-Total (Stxbp1-Pv)		Student's T-test with Mann Whitney test	>0.9999
		Cre = 3 (1/2)
		cHet = 6 (1/5)
E8-4B	Jerks-Total (Stxbp1-Sst)		Student's T-test with Mann Whitney test	>0.9999
		Cre = 4 (2/2)
		cHet = 6 (3/3)
E8-4B	Jumps-Total (Stxbp1-Sst)		Student's T-test with Mann Whitney test	>0.9999
		Cre = 4 (2/2)
		cHet = 6 (3/3)
E8-4C	Jerks-Total (Stxbp1-Htr3a)		N.A	N.A
		Cre = 1 (0/1)
		cHet = 5 (4/1)
E8-4C	Jumps-Total (Stxbp1-Htr3a)		N.A	N.A
		Cre = 1 (0/1)
		cHet = 5 (4/1)
E8-4E	Jerks-Total (Stxbp1-Dlx5/6)		Student's T-test with Mann Whitney test	0.0167
		Cre = 3 (2/1)
		cHet = 7 (4/3)
E8-4E	Jerks-Awake (Stxbp1-Dlx5/6)		Student's T-test with Mann Whitney test	0.1167
		Cre = 3 (2/1)
		cHet = 7 (4/3)
E8-4E	Jerks-NREM (Stxbp1-Dlx5/6)		Student's T-test with Mann Whitney test	0.0167
		Cre = 3 (2/1)
		cHet = 7 (4/3)
E8-4E	Jerks-REM (Stxbp1-Dlx5/6)		Student's T-test with Mann Whitney test	0.2583
		Cre = 3 (2/1)
		cHet = 7 (4/3)
E8-4E	Jumps-Total (Stxbp1-Dlx5/6)		Student's T-test with Mann Whitney test	0.475
		Cre = 3 (2/1)
		cHet = 7 (4/3)

## Sheet: sex effects_EEG
Figure	Experiment	n (mouse or mouse (male/female))	Gender effect
			Statistical test	P value (summary with sex as source of variation)	P value (summary with interaction of sex and genotype as two sources of variation)	Genotype pairs	P value (male)	P value (female)
8C	Jerks-Total (Stxbp1-Viaat)		Two-way ANOVA with Tukey's multiple comparison	0.9581	0.9738	WT vs Flox	>0.9999	>0.9999
		WT = 3 (2/1)				WT vs Cre	0.9999	>0.9999
		Flox = 4 (2/2)				WT vs cHet	0.0001	0.0021
		Cre = 5 (3/2)				Flox vs Cre	>0.9999	>0.9999
		cHet = 10 (5/5)				Flox vs cHet	0.0002	0.0001
						Cre vs cHet	<0.0001	<0.0001
8C	Jerks-Awake (Stxbp1-Viaat)		Two-way ANOVA with Tukey's multiple comparison	0.371	0.2787	WT vs Flox	>0.9999	>0.9999
		WT = 3 (2/1)				WT vs Cre	>0.9999	>0.9999
		Flox = 4 (2/2)				WT vs cHet	0.9986	0.3489
		Cre = 5 (3/2)				Flox vs Cre	>0.9999	>0.9999
		cHet = 10 (5/5)				Flox vs cHet	0.9986	0.1242
						Cre vs cHet	0.9969	0.1242
8C	Jerks-NREM (Stxbp1-Viaat)		Two-way ANOVA with Tukey's multiple comparison	0.7487	0.7133	WT vs Flox	>0.9999	>0.9999
		WT = 3 (2/1)				WT vs Cre	0.9998	0.9999
		Flox = 4 (2/2)				WT vs cHet	0.0815	0.1061
		Cre = 5 (3/2)				Flox vs Cre	>0.9999	>0.9999
		cHet = 10 (5/5)				Flox vs cHet	0.117	0.0137
						Cre vs cHet	0.0767	0.0095
8C	Jerks-REM (Stxbp1-Viaat)		Two-way ANOVA with Tukey's multiple comparison	0.4505	0.4182	WT vs Flox	>0.9999	>0.9999
		WT = 3 (2/1)				WT vs Cre	>0.9999	>0.9999
		Flox = 4 (2/2)				WT vs cHet	0.0016	0.1907
		Cre = 5 (3/2)				Flox vs Cre	>0.9999	>0.9999
		cHet = 10 (5/5)				Flox vs cHet	0.0015	0.0495
						Cre vs cHet	0.0004	0.0525
8C	Jerks-Total (Stxbp1-Vglut2)		Two-way ANOVA with Tukey's multiple comparison	0.4383	0.9562	WT vs Flox	>0.9999	0.9931
		WT = 6 (4/2)				WT vs Cre	0.7135	0.9811
		Flox = 4 (3/1)				WT vs cHet	0.9993	0.9996
		Cre = 11 (8/3)				Flox vs Cre	0.9031	>0.9999
		cHet = 12 (5/7)				Flox vs cHet	>0.9999	0.999
						Cre vs cHet	0.9094	0.9956
8D	Jumps-Total (Stxbp1-Viaat)		Two-way ANOVA with Tukey's multiple comparison	0.8595	0.9828	WT vs Flox	>0.9999	>0.9999
		WT = 3 (2/1)				WT vs Cre	>0.9999	>0.9999
		Flox = 4 (2/2)				WT vs cHet	0.0016	0.0078
		Cre = 5 (3/2)				Flox vs Cre	>0.9999	>0.9999
		cHet = 10 (5/5)				Flox vs cHet	0.0016	0.0007
						Cre vs cHet	0.0004	0.0007
8D	Jumps-Awake (Stxbp1-Viaat)		Two-way ANOVA with Tukey's multiple comparison	0.6058	0.7124	WT vs Flox	>0.9999	>0.9999
		WT = 3 (2/1)				WT vs Cre	>0.9999	>0.9999
		Flox = 4 (2/2)				WT vs cHet	0.9248	0.5269
		Cre = 5 (3/2)				Flox vs Cre	>0.9999	>0.9999
		cHet = 10 (5/5)				Flox vs cHet	0.9248	0.2477
						Cre vs cHet	0.8686	0.2477
8D	Jumps-NREM (Stxbp1-Viaat)		Two-way ANOVA with Tukey's multiple comparison	0.5734	0.6548	WT vs Flox	>0.9999	>0.9999
		WT = 3 (2/1)				WT vs Cre	>0.9999	>0.9999
		Flox = 4 (2/2)				WT vs cHet	0.3142	0.1255
		Cre = 5 (3/2)				Flox vs Cre	>0.9999	>0.9999
		cHet = 10 (5/5)				Flox vs cHet	0.3142	0.0272
						Cre vs cHet	0.1923	0.0272
8D	Jumps-REM (Stxbp1-Viaat)		Two-way ANOVA with Tukey's multiple comparison	0.6191	0.735	WT vs Flox	>0.9999	>0.9999
		WT = 3 (2/1)				WT vs Cre	>0.9999	>0.9999
		Flox = 4 (2/2)				WT vs cHet	0.0044	0.1744
		Cre = 5 (3/2)				Flox vs Cre	>0.9999	>0.9999
		cHet = 10 (5/5)				Flox vs cHet	0.0044	0.0435
						Cre vs cHet	0.0013	0.0435
8D	Jumps-Total (Stxbp1-Vglut2)		Two-way ANOVA with Tukey's multiple comparison	0.4035	0.5304	WT vs Flox	0.3548	>0.9999
		WT = 6 (4/2)				WT vs Cre	0.1492	>0.9999
		Flox = 4 (3/1)				WT vs cHet	0.2235	>0.9999
		Cre = 11 (8/3)				Flox vs Cre	>0.9999	>0.9999
		cHet = 12 (5/7)				Flox vs cHet	>0.9999	>0.9999
						Cre vs cHet	>0.9999	>0.9999
8E	SWD (Stxbp1-Viaat)		Two-way ANOVA with Tukey's multiple comparison	0.1718	0.7465	WT vs Flox	>0.9999	0.9998
		WT = 3 (2/1)				WT vs Cre	>0.9999	0.9966
		Flox = 4 (2/2)				WT vs cHet	>0.9999	0.984
		Cre = 5 (3/2)				Flox vs Cre	>0.9999	0.9017
		cHet = 10 (5/5)				Flox vs cHet	>0.9999	0.7153
						Cre vs cHet	>0.9999	>0.9999
8E	SWD (Stxbp1-Vglut2)		Two-way ANOVA with Tukey's multiple comparison	0.0412	0.0005	WT vs Flox	>0.9999	>0.9999
		WT = 6 (4/2)				WT vs Cre	>0.9999	>0.9999
		Flox = 4 (3/1)				WT vs cHet	<0.0001	<0.0001
		Cre = 11 (8/3)				Flox vs Cre	>0.9999	>0.9999
		cHet = 13 (6/7)				Flox vs cHet	<0.0001	<0.0001
						Cre vs cHet	<0.0001	<0.0001
8F	SWD-24hrs Timecourse		Three-way ANOVA with Tukey's multiple comparison	<0.0001	<0.0001	WT vs Flox	>0.9999	>0.9999
		WT = 6 (4/2)				WT vs Cre	>0.9999	>0.9999
		Flox = 4 (3/1)				WT vs cHet	<0.0001	<0.0001
		Cre = 11 (8/3)				Flox vs Cre	>0.9999	>0.9999
		cHet = 13 (6/7)				Flox vs cHet	<0.0001	<0.0001
						Cre vs cHet	<0.0001	<0.0001
