# Supplementary material for: GABAergic/Glycinergic and Glutamatergic Neurons Mediate Distinct Neurodevelopmental Phenotypes of STXBP1 Encephalopathy
Source: J Neurosci. 2024 Feb 15;44(14):e1806232024. doi: 10.1523/JNEUROSCI.1806-23.2024 (PMC10993039; doi:10.1523/JNEUROSCI.1806-23.2024)
Supplement: Extended Data Table 2-2 — Mouse cohorts for behavioral experiments. The details of all cohorts of mice used in the developmental milestone and behavioral tests are provided. Download Extended Data Table 2-2, XLSX file. [file jneuro-44-e1806232024-s009.xlsx]

## Sheet: Viaat-cHet
Abbreviations
EPM	Elevated plus maze		FS	Footslips
OFA	Open field assay		MB	Marble burying
Pole	Pole test		NOR	Novel object recogntion
RR	Rotarod assay		Nest	Nest building
SR	Startle response		RI	Resident intruder
PPI	Prepulse inhibition		HB	Hole board assay
3CH	Three chambers		Surface R.	Surface righting reflex
CF	Conditioned fear		Negative G.	Negative geotaxis reflex
HP	Hot plate
					Behavior testing date																	Behavior testing age (weeks)
Batch	mouse ID	DOB	Sex	Genotype	EPM	OFA	Pole	RR	SR	PPI	3CH	CF	HP	FS	MB	NOR	Nest	RI	HB	Surface R.	Negative G.	EPM	OFA	Pole	RR	SR	PPI	3CH	CF	HP	FS	MB	NOR	Nest	RI	HB	Surface R.	Negative G.
21A	JK 671	2017-12-14	M	Flox	2018-01-23	2018-01-24	2018-01-25	2018-01-26	2018-01-31	2018-02-02	2018-02-04	2018-02-09	2018-02-12									5.71429	5.85714	6	6.14286	6.85714	7.14286	7.42857	8.14286	8.57143
21A	JK 675	2017-12-14	M	WT	2018-01-23	2018-01-24	2018-01-25	2018-01-26	2018-01-31	2018-02-02	2018-02-04	2018-02-09	2018-02-12									5.71429	5.85714	6	6.14286	6.85714	7.14286	7.42857	8.14286	8.57143
21A	JK 694	2017-12-14	M	Cre	2018-01-23	2018-01-24	2018-01-25	2018-01-26	2018-01-31	2018-02-02	2018-02-04	2018-02-09	2018-02-12									5.71429	5.85714	6	6.14286	6.85714	7.14286	7.42857	8.14286	8.57143
21A	JK 672	2017-12-14	M	cHet	2018-01-23	2018-01-24	2018-01-25	2018-01-26	2018-01-31	2018-02-02	2018-02-04	2018-02-09	2018-02-12									5.71429	5.85714	6	6.14286	6.85714	7.14286	7.42857	8.14286	8.57143
21A	JK 736	2017-12-14	M	cHet	2018-01-23	2018-01-24	2018-01-25	2018-01-26	2018-01-31	2018-02-02	2018-02-04	2018-02-09	2018-02-12									5.71429	5.85714	6	6.14286	6.85714	7.14286	7.42857	8.14286	8.57143
21A	JK 735	2017-12-14	M	WT	2018-01-23	2018-01-24	2018-01-25	2018-01-26	2018-01-31	2018-02-02	2018-02-04	2018-02-09	2018-02-12									5.71429	5.85714	6	6.14286	6.85714	7.14286	7.42857	8.14286	8.57143
21A	JK 733	2017-12-14	M	Flox	2018-01-23	2018-01-24	2018-01-25	2018-01-26	2018-01-31	2018-02-02	2018-02-04	2018-02-09	2018-02-12									5.71429	5.85714	6	6.14286	6.85714	7.14286	7.42857	8.14286	8.57143
21A	JK 734	2017-12-14	M	Cre	2018-01-23	2018-01-24	2018-01-25	2018-01-26	2018-01-31	2018-02-02	2018-02-04	2018-02-09	2018-02-12									5.71429	5.85714	6	6.14286	6.85714	7.14286	7.42857	8.14286	8.57143
21A	JK 674	2017-12-14	M	Flox	2018-01-23	2018-01-24	2018-01-25	2018-01-26	2018-01-31	2018-02-02	2018-02-04	2018-02-09	2018-02-12									5.71429	5.85714	6	6.14286	6.85714	7.14286	7.42857	8.14286	8.57143
21A	JK 683	2017-12-14	M	cHet	2018-01-23	2018-01-24	2018-01-25	2018-01-26	2018-01-31	2018-02-02	2018-02-04	2018-02-09	2018-02-12									5.71429	5.85714	6	6.14286	6.85714	7.14286	7.42857	8.14286	8.57143
21A	JK 677	2017-12-14	M	WT	2018-01-23	2018-01-24	2018-01-25	2018-01-26	2018-01-31	2018-02-02	2018-02-04	2018-02-09	2018-02-12									5.71429	5.85714	6	6.14286	6.85714	7.14286	7.42857	8.14286	8.57143
21A	JK 690	2017-12-14	M	Cre	2018-01-23	2018-01-24	2018-01-25	2018-01-26	2018-01-31	2018-02-02	2018-02-04	2018-02-09	2018-02-12									5.71429	5.85714	6	6.14286	6.85714	7.14286	7.42857	8.14286	8.57143
21A	JK 758	2017-12-15	M	WT	2018-01-23	2018-01-24	2018-01-25	2018-01-26	2018-01-31	2018-02-02	2018-02-04	2018-02-09	2018-02-12									5.57143	5.71429	5.85714	6	6.71429	7	7.28571	8	8.42857
21A	JK 757	2017-12-15	M	Cre	2018-01-23	2018-01-24	2018-01-25	2018-01-26	2018-01-31	2018-02-02	2018-02-04	2018-02-09	2018-02-12									5.57143	5.71429	5.85714	6	6.71429	7	7.28571	8	8.42857
21A	JK 756	2017-12-15	M	Flox	2018-01-23	2018-01-24	2018-01-25	2018-01-26	2018-01-31	2018-02-02	2018-02-04	2018-02-09	2018-02-12									5.57143	5.71429	5.85714	6	6.71429	7	7.28571	8	8.42857
21A	JK 763	2017-12-15	M	cHet	2018-01-23	2018-01-24	2018-01-25	2018-01-26	2018-01-31	2018-02-02	2018-02-04	2018-02-09	2018-02-12									5.57143	5.71429	5.85714	6	6.71429	7	7.28571	8	8.42857
21A	JK 768	2017-12-15	M	Flox	2018-01-23	2018-01-24	2018-01-25	2018-01-26	2018-01-31	2018-02-02	2018-02-04	2018-02-09	2018-02-12									5.57143	5.71429	5.85714	6	6.71429	7	7.28571	8	8.42857
21A	JK 766	2017-12-15	M	cHet	2018-01-23	2018-01-24	2018-01-25	2018-01-26	2018-01-31	2018-02-02	2018-02-04	2018-02-09	2018-02-12									5.57143	5.71429	5.85714	6	6.71429	7	7.28571	8	8.42857
21A	JK 775	2017-12-15	M	WT	2018-01-23	2018-01-24	2018-01-25	2018-01-26	2018-01-31	2018-02-02	2018-02-04	2018-02-09	2018-02-12									5.57143	5.71429	5.85714	6	6.71429	7	7.28571	8	8.42857
21A	JK 717	2017-12-12	M	Cre	2018-01-23	2018-01-24	2018-01-25	2018-01-26	2018-01-31	2018-02-02	2018-02-04	2018-02-09	2018-02-12									6	6.14286	6.28571	6.42857	7.14286	7.42857	7.71429	8.42857	8.85714
21A	JK 676	2017-12-14	F	WT	2018-01-23	2018-01-24	2018-01-25	2018-01-26	2018-01-31	2018-02-02	2018-02-04	2018-02-09	2018-02-12									5.71429	5.85714	6	6.14286	6.85714	7.14286	7.42857	8.14286	8.57143
21A	JK 752	2017-12-14	F	cHet	2018-01-23	2018-01-24	2018-01-25	2018-01-26	2018-01-31	2018-02-02	2018-02-04	2018-02-09	2018-02-12									5.71429	5.85714	6	6.14286	6.85714	7.14286	7.42857	8.14286	8.57143
21A	JK 750	2017-12-14	F	Flox	2018-01-23	2018-01-24	2018-01-25	2018-01-26	2018-01-31	2018-02-02	2018-02-04	2018-02-09	2018-02-12									5.71429	5.85714	6	6.14286	6.85714	7.14286	7.42857	8.14286	8.57143
21A	JK 747	2017-12-14	F	Cre	2018-01-23	2018-01-24	2018-01-25	2018-01-26	2018-01-31	2018-02-02	2018-02-04	2018-02-09	2018-02-12									5.71429	5.85714	6	6.14286	6.85714	7.14286	7.42857	8.14286	8.57143
21A	JK 773	2017-12-15	F	Cre	2018-01-23	2018-01-24	2018-01-25	2018-01-26	2018-01-31	2018-02-02	2018-02-04	2018-02-09	2018-02-12									5.57143	5.71429	5.85714	6	6.71429	7	7.28571	8	8.42857
21A	JK 748	2017-12-14	F	Flox	2018-01-23	2018-01-24	2018-01-25	2018-01-26	2018-01-31	2018-02-02	2018-02-04	2018-02-09	2018-02-12									5.71429	5.85714	6	6.14286	6.85714	7.14286	7.42857	8.14286	8.57143
21A	JK 767	2017-12-15	F	WT	2018-01-23	2018-01-24	2018-01-25	2018-01-26	2018-01-31	2018-02-02	2018-02-04	2018-02-09	2018-02-12									5.57143	5.71429	5.85714	6	6.71429	7	7.28571	8	8.42857
21A	JK 764	2017-12-15	F	cHet	2018-01-23	2018-01-24	2018-01-25	2018-01-26	2018-01-31	2018-02-02	2018-02-04	2018-02-09	2018-02-12									5.57143	5.71429	5.85714	6	6.71429	7	7.28571	8	8.42857
21A	JK 701	2017-12-14	F	Flox	2018-01-23	2018-01-24	2018-01-25	2018-01-26	2018-01-31	2018-02-02	2018-02-04	2018-02-09	2018-02-12									5.71429	5.85714	6	6.14286	6.85714	7.14286	7.42857	8.14286	8.57143
21A	JK 681	2017-12-14	F	WT	2018-01-23	2018-01-24	2018-01-25	2018-01-26	2018-01-31	2018-02-02	2018-02-04	2018-02-09	2018-02-12									5.71429	5.85714	6	6.14286	6.85714	7.14286	7.42857	8.14286	8.57143
21A	JK 696	2017-12-14	F	Cre	2018-01-23	2018-01-24	2018-01-25	2018-01-26	2018-01-31	2018-02-02	2018-02-04	2018-02-09	2018-02-12									5.71429	5.85714	6	6.14286	6.85714	7.14286	7.42857	8.14286	8.57143
21A	JK 699	2017-12-14	F	cHet	2018-01-23	2018-01-24	2018-01-25	2018-01-26	2018-01-31	2018-02-02	2018-02-04	2018-02-09	2018-02-12									5.71429	5.85714	6	6.14286	6.85714	7.14286	7.42857	8.14286	8.57143
21A	JK 682	2017-12-14	F	WT	2018-01-23	2018-01-24	2018-01-25	2018-01-26	2018-01-31	2018-02-02	2018-02-04	2018-02-09	2018-02-12									5.71429	5.85714	6	6.14286	6.85714	7.14286	7.42857	8.14286	8.57143
21A	JK 708	2017-12-14	F	Cre	2018-01-23	2018-01-24	2018-01-25	2018-01-26	2018-01-31	2018-02-02	2018-02-04	2018-02-09	2018-02-12									5.71429	5.85714	6	6.14286	6.85714	7.14286	7.42857	8.14286	8.57143
21A	JK 705	2017-12-14	F	Flox	2018-01-23	2018-01-24	2018-01-25	2018-01-26	2018-01-31	2018-02-02	2018-02-04	2018-02-09	2018-02-12									5.71429	5.85714	6	6.14286	6.85714	7.14286	7.42857	8.14286	8.57143
21A	JK 700	2017-12-14	F	cHet	2018-01-23	2018-01-24	2018-01-25	2018-01-26	2018-01-31	2018-02-02	2018-02-04	2018-02-09	2018-02-12									5.71429	5.85714	6	6.14286	6.85714	7.14286	7.42857	8.14286	8.57143
21A	JK 687	2017-12-14	F	WT	2018-01-23	2018-01-24	2018-01-25	2018-01-26	2018-01-31	2018-02-02	2018-02-04	2018-02-09	2018-02-12									5.71429	5.85714	6	6.14286	6.85714	7.14286	7.42857	8.14286	8.57143
21A	JK 727	2017-12-13	F	Flox	2018-01-23	2018-01-24	2018-01-25	2018-01-26	2018-01-31	2018-02-02	2018-02-04	2018-02-09	2018-02-12									5.85714	6	6.14286	6.28571	7	7.28571	7.57143	8.28571	8.71429
21A	JK 722	2017-12-13	F	cHet	2018-01-23	2018-01-24	2018-01-25	2018-01-26	2018-01-31	2018-02-02	2018-02-04	2018-02-09	2018-02-12									5.85714	6	6.14286	6.28571	7	7.28571	7.57143	8.28571	8.71429
21A	JK 729	2017-12-13	F	Cre	2018-01-23	2018-01-24	2018-01-25	2018-01-26	2018-01-31	2018-02-02	2018-02-04	2018-02-09	2018-02-12									5.85714	6	6.14286	6.28571	7	7.28571	7.57143	8.28571	8.71429
21B	JK 689	2017-12-14	M	WT	2018-01-25	2018-01-26	2018-01-30	2018-02-03	2018-02-05	2018-02-07	2018-02-12	2018-02-21	2018-02-22									6	6.14286	6.71429	7.28571	7.57143	7.85714	8.57143	9.85714	10
21B	JK 743	2017-12-14	M	Cre	2018-01-25	2018-01-26	2018-01-30	2018-02-03	2018-02-05	2018-02-07	2018-02-12	2018-02-21	2018-02-22									6	6.14286	6.71429	7.28571	7.57143	7.85714	8.57143	9.85714	10
21B	JK 740	2017-12-14	M	Flox	2018-01-25	2018-01-26	2018-01-30	2018-02-03	2018-02-05	2018-02-07	2018-02-12	2018-02-21	2018-02-22									6	6.14286	6.71429	7.28571	7.57143	7.85714	8.57143	9.85714	10
21B	JK 692	2017-12-14	M	cHet	2018-01-25	2018-01-26	2018-01-30	2018-02-03	2018-02-05	2018-02-07	2018-02-12	2018-02-21	2018-02-22									6	6.14286	6.71429	7.28571	7.57143	7.85714	8.57143	9.85714	10
21B	JK 697	2017-12-14	M	Flox	2018-01-25	2018-01-26	2018-01-30	2018-02-03	2018-02-05	2018-02-07	2018-02-12	2018-02-21	2018-02-22									6	6.14286	6.71429	7.28571	7.57143	7.85714	8.57143	9.85714	10
21B	JK 702	2017-12-14	M	Cre	2018-01-25	2018-01-26	2018-01-30	2018-02-03	2018-02-05	2018-02-07	2018-02-12	2018-02-21	2018-02-22									6	6.14286	6.71429	7.28571	7.57143	7.85714	8.57143	9.85714	10
21B	JK 679	2017-12-14	M	WT	2018-01-25	2018-01-26	2018-01-30	2018-02-03	2018-02-05	2018-02-07	2018-02-12	2018-02-21	2018-02-22									6	6.14286	6.71429	7.28571	7.57143	7.85714	8.57143	9.85714	10
21B	JK 684	2017-12-14	M	cHet	2018-01-25	2018-01-26	2018-01-30	2018-02-03	2018-02-05	2018-02-07	2018-02-12	2018-02-21	2018-02-22									6	6.14286	6.71429	7.28571	7.57143	7.85714	8.57143	9.85714	10
21B	JK 712	2017-12-12	M	cHet	2018-01-25	2018-01-26	2018-01-30	2018-02-03	2018-02-05	2018-02-07	2018-02-12	2018-02-21	2018-02-22									6.28571	6.42857	7	7.57143	7.85714	8.14286	8.85714	10.1429	10.2857
21B	JK 716	2017-12-12	M	WT	2018-01-25	2018-01-26	2018-01-30	2018-02-03	2018-02-05	2018-02-07	2018-02-12	2018-02-21	2018-02-22									6.28571	6.42857	7	7.57143	7.85714	8.14286	8.85714	10.1429	10.2857
21B	JK 741	2017-12-14	M	Flox	2018-01-25	2018-01-26	2018-01-30	2018-02-03	2018-02-05	2018-02-07	2018-02-12	2018-02-21	2018-02-22									6	6.14286	6.71429	7.28571	7.57143	7.85714	8.57143	9.85714	10
21B	JK 711	2017-12-12	M	Cre	2018-01-25	2018-01-26	2018-01-30	2018-02-03	2018-02-05	2018-02-07	2018-02-12	2018-02-21	2018-02-22									6.28571	6.42857	7	7.57143	7.85714	8.14286	8.85714	10.1429	10.2857
21B	JK 732	2017-12-13	M	Flox	2018-01-25	2018-01-26	2018-01-30	2018-02-03	2018-02-05	2018-02-07	2018-02-12	2018-02-21	2018-02-22									6.14286	6.28571	6.85714	7.42857	7.71429	8	8.71429	10	10.1429
21B	JK 749	2017-12-14	M	cHet	2018-01-25	2018-01-26	2018-01-30	2018-02-03	2018-02-05	2018-02-07	2018-02-12	2018-02-21	2018-02-22									6	6.14286	6.71429	7.28571	7.57143	7.85714	8.57143	9.85714	10
21B	JK 726	2017-12-13	M	WT	2018-01-25	2018-01-26	2018-01-30	2018-02-03	2018-02-05	2018-02-07	2018-02-12	2018-02-21	2018-02-22									6.14286	6.28571	6.85714	7.42857	7.71429	8	8.71429	10	10.1429
21B	JK 745	2017-12-14	M	Cre	2018-01-25	2018-01-26	2018-01-30	2018-02-03	2018-02-05	2018-02-07	2018-02-12	2018-02-21	2018-02-22									6	6.14286	6.71429	7.28571	7.57143	7.85714	8.57143	9.85714	10
21B	JK 751	2017-12-14	F	Flox	2018-01-25	2018-01-26	2018-01-30	2018-02-03	2018-02-05	2018-02-07	2018-02-12	2018-02-21	2018-02-22									6	6.14286	6.71429	7.28571	7.57143	7.85714	8.57143	9.85714	10
21B	JK 753	2017-12-14	F	cHet	2018-01-25	2018-01-26	2018-01-30	2018-02-03	2018-02-05	2018-02-07	2018-02-12	2018-02-21	2018-02-22									6	6.14286	6.71429	7.28571	7.57143	7.85714	8.57143	9.85714	10
21B	JK 673	2017-12-14	F	Cre	2018-01-25	2018-01-26	2018-01-30	2018-02-03	2018-02-05	2018-02-07	2018-02-12	2018-02-21	2018-02-22									6	6.14286	6.71429	7.28571	7.57143	7.85714	8.57143	9.85714	10
21B	JK 686	2017-12-14	F	WT	2018-01-25	2018-01-26	2018-01-30	2018-02-03	2018-02-05	2018-02-07	2018-02-12	2018-02-21	2018-02-22									6	6.14286	6.71429	7.28571	7.57143	7.85714	8.57143	9.85714	10
21B	JK 721	2017-12-13	F	Flox	2018-01-25	2018-01-26	2018-01-30	2018-02-03	2018-02-05	2018-02-07	2018-02-12	2018-02-21	2018-02-22									6.14286	6.28571	6.85714	7.42857	7.71429	8	8.71429	10	10.1429
21B	JK 720	2017-12-13	F	cHet	2018-01-25	2018-01-26	2018-01-30	2018-02-03	2018-02-05	2018-02-07	2018-02-12	2018-02-21	2018-02-22									6.14286	6.28571	6.85714	7.42857	7.71429	8	8.71429	10	10.1429
21B	JK 719	2017-12-12	F	WT	2018-01-25	2018-01-26	2018-01-30	2018-02-03	2018-02-05	2018-02-07	2018-02-12	2018-02-21	2018-02-22									6.28571	6.42857	7	7.57143	7.85714	8.14286	8.85714	10.1429	10.2857
21B	JK 728	2017-12-13	F	Cre	2018-01-25	2018-01-26	2018-01-30	2018-02-03	2018-02-05	2018-02-07	2018-02-12	2018-02-21	2018-02-22									6.14286	6.28571	6.85714	7.42857	7.71429	8	8.71429	10	10.1429
21B	JK 737	2017-12-14	F	cHet	2018-01-25	2018-01-26	2018-01-30	2018-02-03	2018-02-05	2018-02-07	2018-02-12	2018-02-21	2018-02-22									6	6.14286	6.71429	7.28571	7.57143	7.85714	8.57143	9.85714	10
21B	JK 680	2017-12-14	F	WT	2018-01-25	2018-01-26	2018-01-30	2018-02-03	2018-02-05	2018-02-07	2018-02-12	2018-02-21	2018-02-22									6	6.14286	6.71429	7.28571	7.57143	7.85714	8.57143	9.85714	10
21B	JK 739	2017-12-14	F	Flox	2018-01-25	2018-01-26	2018-01-30	2018-02-03	2018-02-05	2018-02-07	2018-02-12	2018-02-21	2018-02-22									6	6.14286	6.71429	7.28571	7.57143	7.85714	8.57143	9.85714	10
21B	JK 685	2017-12-14	F	Cre	2018-01-25	2018-01-26	2018-01-30	2018-02-03	2018-02-05	2018-02-07	2018-02-12	2018-02-21	2018-02-22									6	6.14286	6.71429	7.28571	7.57143	7.85714	8.57143	9.85714	10
21B	JK 678	2017-12-14	F	Flox	2018-01-25	2018-01-26	2018-01-30	2018-02-03	2018-02-05	2018-02-07	2018-02-12	2018-02-21	2018-02-22									6	6.14286	6.71429	7.28571	7.57143	7.85714	8.57143	9.85714	10
21B	JK 730	2017-12-13	F	Cre	2018-01-25	2018-01-26	2018-01-30	2018-02-03	2018-02-05	2018-02-07	2018-02-12	2018-02-21	2018-02-22									6.14286	6.28571	6.85714	7.42857	7.71429	8	8.71429	10	10.1429
21B	JK 731	2017-12-13	F	cHet	2018-01-25	2018-01-26	2018-01-30	2018-02-03	2018-02-05	2018-02-07	2018-02-12	2018-02-21	2018-02-22									6.14286	6.28571	6.85714	7.42857	7.71429	8	8.71429	10	10.1429
21B	JK 715	2017-12-12	F	WT	2018-01-25	2018-01-26	2018-01-30	2018-02-03	2018-02-05	2018-02-07	2018-02-12	2018-02-21	2018-02-22									6.28571	6.42857	7	7.57143	7.85714	8.14286	8.85714	10.1429	10.2857
21B	JK 688	2017-12-14	F	WT	2018-01-25	2018-01-26	2018-01-30	2018-02-03	2018-02-05	2018-02-07	2018-02-12	2018-02-21	2018-02-22									6	6.14286	6.71429	7.28571	7.57143	7.85714	8.57143	9.85714	10
21B	JK 760	2017-12-15	F	Cre	2018-01-25	2018-01-26	2018-01-30	2018-02-03	2018-02-05	2018-02-07	2018-02-12	2018-02-21	2018-02-22									5.85714	6	6.57143	7.14286	7.42857	7.71429	8.42857	9.71429	9.85714
21B	JK 755	2017-12-15	F	Flox	2018-01-25	2018-01-26	2018-01-30	2018-02-03	2018-02-05	2018-02-07	2018-02-12	2018-02-21	2018-02-22									5.85714	6	6.57143	7.14286	7.42857	7.71429	8.42857	9.71429	9.85714
21B	JK 704	2017-12-14	F	cHet	2018-01-25	2018-01-26	2018-01-30	2018-02-03	2018-02-05	2018-02-07	2018-02-12	2018-02-21	2018-02-22									6	6.14286	6.71429	7.28571	7.57143	7.85714	8.57143	9.85714	10
22	JK 815	2018-01-07	M	Flox	2018-02-23	2018-02-24	2018-02-26	2018-02-27	2018-03-05	2018-03-07	2018-03-10	2018-03-14	2018-03-16									6.71429	6.85714	7.14286	7.28571	8.14286	8.42857	8.85714	9.42857	9.71429
22	JK 826	2018-01-05	M	cHet	2018-02-23	2018-02-24	2018-02-26	2018-02-27	2018-03-05	2018-03-07	2018-03-10	2018-03-14	2018-03-16									7	7.14286	7.42857	7.57143	8.42857	8.71429	9.14286	9.71429	10
22	JK 827	2018-01-05	M	WT	2018-02-23	2018-02-24	2018-02-26	2018-02-27	2018-03-05	2018-03-07	2018-03-10	2018-03-14	2018-03-16									7	7.14286	7.42857	7.57143	8.42857	8.71429	9.14286	9.71429	10
22	JK 828	2018-01-05	M	Cre	2018-02-23	2018-02-24	2018-02-26	2018-02-27	2018-03-05	2018-03-07	2018-03-10	2018-03-14	2018-03-16									7	7.14286	7.42857	7.57143	8.42857	8.71429	9.14286	9.71429	10
22	JK 805	2018-01-05	M	Cre	2018-02-23	2018-02-24	2018-02-26	2018-02-27	2018-03-05	2018-03-07	2018-03-10	2018-03-14	2018-03-16									7	7.14286	7.42857	7.57143	8.42857	8.71429	9.14286	9.71429	10
22	JK 808	2018-01-05	M	cHet	2018-02-23	2018-02-24	2018-02-26	2018-02-27	2018-03-05	2018-03-07	2018-03-10	2018-03-14	2018-03-16									7	7.14286	7.42857	7.57143	8.42857	8.71429	9.14286	9.71429	10
22	JK 809	2018-01-05	M	WT	2018-02-23	2018-02-24	2018-02-26	2018-02-27	2018-03-05	2018-03-07	2018-03-10	2018-03-14	2018-03-16									7	7.14286	7.42857	7.57143	8.42857	8.71429	9.14286	9.71429	10
22	JK 811	2018-01-05	M	Flox	2018-02-23	2018-02-24	2018-02-26	2018-02-27	2018-03-05	2018-03-07	2018-03-10	2018-03-14	2018-03-16									7	7.14286	7.42857	7.57143	8.42857	8.71429	9.14286	9.71429	10
22	JK 819	2018-01-09	M	cHet	2018-02-23	2018-02-24	2018-02-26	2018-02-27	2018-03-05	2018-03-07	2018-03-10	2018-03-14	2018-03-16									6.42857	6.57143	6.85714	7	7.85714	8.14286	8.57143	9.14286	9.42857
22	JK 803	2018-01-09	M	Cre	2018-02-23	2018-02-24	2018-02-26	2018-02-27	2018-03-05	2018-03-07	2018-03-10	2018-03-14	2018-03-16									6.42857	6.57143	6.85714	7	7.85714	8.14286	8.57143	9.14286	9.42857
22	JK 831	2018-01-08	M	Flox	2018-02-23	2018-02-24	2018-02-26	2018-02-27	2018-03-05	2018-03-07	2018-03-10	2018-03-14	2018-03-16									6.57143	6.71429	7	7.14286	8	8.28571	8.71429	9.28571	9.57143
22	JK 832	2018-01-08	M	WT	2018-02-23	2018-02-24	2018-02-26	2018-02-27	2018-03-05	2018-03-07	2018-03-10	2018-03-14	2018-03-16									6.57143	6.71429	7	7.14286	8	8.28571	8.71429	9.28571	9.57143
22	JK 830	2018-01-08	F	cHet	2018-02-23	2018-02-24	2018-02-26	2018-02-27	2018-03-05	2018-03-07	2018-03-10	2018-03-14	2018-03-16									6.57143	6.71429	7	7.14286	8	8.28571	8.71429	9.28571	9.57143
22	JK 836	2018-01-10	F	Flox	2018-02-23	2018-02-24	2018-02-26	2018-02-27	2018-03-05	2018-03-07	2018-03-10	2018-03-14	2018-03-16									6.28571	6.42857	6.71429	6.85714	7.71429	8	8.42857	9	9.28571
22	JK 835	2018-01-10	F	Cre	2018-02-23	2018-02-24	2018-02-26	2018-02-27	2018-03-05	2018-03-07	2018-03-10	2018-03-14	2018-03-16									6.28571	6.42857	6.71429	6.85714	7.71429	8	8.42857	9	9.28571
22	JK 818	2018-01-09	F	WT	2018-02-23	2018-02-24	2018-02-26	2018-02-27	2018-03-05	2018-03-07	2018-03-10	2018-03-14	2018-03-16									6.42857	6.57143	6.85714	7	7.85714	8.14286	8.57143	9.14286	9.42857
23	JK 902	2018-01-28	M	Cre										2018-03-09	2018-03-13	2018-03-19	2018-04-11	2018-04-14													5.71429	6.28571	7.14286	10.4286	10.8571
23	JK 904	2018-01-28	M	Flox										2018-03-09	2018-03-13	2018-03-19	2018-04-11	2018-04-14													5.71429	6.28571	7.14286	10.4286	10.8571
23	JK 910	2018-01-28	M	cHet										2018-03-09	2018-03-13	2018-03-19	2018-04-11	2018-04-14													5.71429	6.28571	7.14286	10.4286	10.8571
23	JK 864	2018-01-22	M	Cre										2018-03-09	2018-03-13	2018-03-19	2018-04-11	2018-04-14													6.57143	7.14286	8	11.2857	11.7143
23	JK 866	2018-01-22	M	Flox										2018-03-09	2018-03-13	2018-03-19	2018-04-11	2018-04-14													6.57143	7.14286	8	11.2857	11.7143
23	JK 901	2018-01-28	M	cHet										2018-03-09	2018-03-13	2018-03-19	2018-04-11	2018-04-14													5.71429	6.28571	7.14286	10.4286	10.8571
23	JK 894	2018-01-28	M	Flox										2018-03-09	2018-03-13	2018-03-19	2018-04-11	2018-04-14													5.71429	6.28571	7.14286	10.4286	10.8571
23	JK 895	2018-01-28	M	cHet										2018-03-09	2018-03-13	2018-03-19	2018-04-11	2018-04-14													5.71429	6.28571	7.14286	10.4286	10.8571
23	JK 884	2018-01-22	M	WT										2018-03-09	2018-03-13	2018-03-19	2018-04-11	2018-04-14													6.57143	7.14286	8	11.2857	11.7143
23	JK 897	2018-01-28	M	Cre										2018-03-09	2018-03-13	2018-03-19	2018-04-11	2018-04-14													5.71429	6.28571	7.14286	10.4286	10.8571
23	JK 869	2018-01-23	M	Flox										2018-03-09	2018-03-13	2018-03-19	2018-04-11	2018-04-14													6.42857	7	7.85714	11.1429	11.5714
23	JK 870	2018-01-23	M	WT										2018-03-09	2018-03-13	2018-03-19	2018-04-11	2018-04-14													6.42857	7	7.85714	11.1429	11.5714
23	JK 871	2018-01-23	M	cHet										2018-03-09	2018-03-13	2018-03-19	2018-04-11	2018-04-14													6.42857	7	7.85714	11.1429	11.5714
23	JK 872	2018-01-23	M	Cre										2018-03-09	2018-03-13	2018-03-19	2018-04-11	2018-04-14													6.42857	7	7.85714	11.1429	11.5714
23	JK 868	2018-01-23	F	cHet										2018-03-09	2018-03-13	2018-03-19	2018-04-11	2018-04-14													6.42857	7	7.85714	11.1429	11.5714
23	JK 883	2018-01-22	F	Flox										2018-03-09	2018-03-13	2018-03-19	2018-04-11	2018-04-14													6.57143	7.14286	8	11.2857	11.7143
23	JK 877	2018-01-23	F	Cre										2018-03-09	2018-03-13	2018-03-19	2018-04-11	2018-04-14													6.42857	7	7.85714	11.1429	11.5714
23	JK 882	2018-01-22	F	WT										2018-03-09	2018-03-13	2018-03-19	2018-04-11	2018-04-14													6.57143	7.14286	8	11.2857	11.7143
23	JK 903	2018-01-28	F	WT										2018-03-09	2018-03-13	2018-03-19	2018-04-11	2018-04-14													5.71429	6.28571	7.14286	10.4286	10.8571
23	JK 907	2018-01-28	F	Cre										2018-03-09	2018-03-13	2018-03-19	2018-04-11	2018-04-14													5.71429	6.28571	7.14286	10.4286	10.8571
23	JK 908	2018-01-28	F	Flox										2018-03-09	2018-03-13	2018-03-19	2018-04-11	2018-04-14													5.71429	6.28571	7.14286	10.4286	10.8571
23	JK 909	2018-01-28	F	cHet										2018-03-09	2018-03-13	2018-03-19	2018-04-11	2018-04-14													5.71429	6.28571	7.14286	10.4286	10.8571
23	JK 865	2018-01-22	F	WT										2018-03-09	2018-03-13	2018-03-19	2018-04-11	2018-04-14													6.57143	7.14286	8	11.2857	11.7143
23	JK 896	2018-01-28	F	cHet										2018-03-09	2018-03-13	2018-03-19	2018-04-11	2018-04-14													5.71429	6.28571	7.14286	10.4286	10.8571
23	JK 875	2018-01-23	F	Cre										2018-03-09	2018-03-13	2018-03-19	2018-04-11	2018-04-14													6.42857	7	7.85714	11.1429	11.5714
23	JK 899	2018-01-28	F	Flox										2018-03-09	2018-03-13	2018-03-19	2018-04-11	2018-04-14													5.71429	6.28571	7.14286	10.4286	10.8571
23	JK 893	2018-01-28	F	cHet										2018-03-09	2018-03-13	2018-03-19	2018-04-11	2018-04-14													5.71429	6.28571	7.14286	10.4286	10.8571
23	JK 900	2018-01-28	F	Cre										2018-03-09	2018-03-13	2018-03-19	2018-04-11	2018-04-14													5.71429	6.28571	7.14286	10.4286	10.8571
23	JK 898	2018-01-28	F	Flox										2018-03-09	2018-03-13	2018-03-19	2018-04-11	2018-04-14													5.71429	6.28571	7.14286	10.4286	10.8571
23	JK 876	2018-01-23	F	WT										2018-03-09	2018-03-13	2018-03-19	2018-04-11	2018-04-14													6.42857	7	7.85714	11.1429	11.5714
24	JK 943	2018-02-14	M	WT										2018-04-04	2018-04-05	2018-04-09	2018-05-02	2018-05-05													7	7.14286	7.71429	11	11.4286
24	JK 926	2018-02-17	M	Flox										2018-04-04	2018-04-05	2018-04-09	2018-05-02	2018-05-05													6.57143	6.71429	7.28571	10.5714	11
24	JK 921	2018-02-17	M	Cre										2018-04-04	2018-04-05	2018-04-09	2018-05-02	2018-05-05													6.57143	6.71429	7.28571	10.5714	11
24	JK 936	2018-02-16	M	WT										2018-04-04	2018-04-05	2018-04-09	2018-05-02	2018-05-05													6.71429	6.85714	7.42857	10.7143	11.1429
24	JK 933	2018-02-16	M	Flox										2018-04-04	2018-04-05	2018-04-09	2018-05-02	2018-05-05													6.71429	6.85714	7.42857	10.7143	11.1429
24	JK 929	2018-02-16	M	Cre										2018-04-04	2018-04-05	2018-04-09	2018-05-02	2018-05-05													6.71429	6.85714	7.42857	10.7143	11.1429
24	JK 946	2018-02-14	M	cHet										2018-04-04	2018-04-05	2018-04-09	2018-05-02	2018-05-05													7	7.14286	7.71429	11	11.4286
24	JK 949	2018-02-17	M	Cre										2018-04-04	2018-04-05	2018-04-09	2018-05-02	2018-05-05													6.57143	6.71429	7.28571	10.5714	11
24	JK 955	2018-02-17	M	WT										2018-04-04	2018-04-05	2018-04-09	2018-05-02	2018-05-05													6.57143	6.71429	7.28571	10.5714	11
24	JK 956	2018-02-17	M	Flox										2018-04-04	2018-04-05	2018-04-09	2018-05-02	2018-05-05													6.57143	6.71429	7.28571	10.5714	11
24	JK 944	2018-02-14	M	cHet										2018-04-04	2018-04-05	2018-04-09	2018-05-02	2018-05-05													7	7.14286	7.71429	11	11.4286
24	JK 945	2018-02-14	M	Cre										2018-04-04	2018-04-05	2018-04-09	2018-05-02	2018-05-05													7	7.14286	7.71429	11	11.4286
24	JK 942	2018-02-14	M	Flox										2018-04-04	2018-04-05	2018-04-09	2018-05-02	2018-05-05													7	7.14286	7.71429	11	11.4286
24	JK 941	2018-02-14	M	Flox										2018-04-04	2018-04-05	2018-04-09	2018-05-02	2018-05-05													7	7.14286	7.71429	11	11.4286
24	JK 961	2018-02-17	M	cHet										2018-04-04	2018-04-05	2018-04-09	2018-05-02	2018-05-05													6.57143	6.71429	7.28571	10.5714	11
24	JK 953	2018-02-17	M	WT										2018-04-04	2018-04-05	2018-04-09	2018-05-02	2018-05-05													6.57143	6.71429	7.28571	10.5714	11
24	JK 948	2018-02-17	M	Flox										2018-04-04	2018-04-05	2018-04-09	2018-05-02	2018-05-05													6.57143	6.71429	7.28571	10.5714	11
24	JK 947	2018-02-17	M	Cre										2018-04-04	2018-04-05	2018-04-09	2018-05-02	2018-05-05													6.57143	6.71429	7.28571	10.5714	11
24	JK 962	2018-02-17	F	cHet										2018-04-04	2018-04-05	2018-04-09	2018-05-02	2018-05-05													6.57143	6.71429	7.28571	10.5714	11
24	JK 954	2018-02-17	F	WT										2018-04-04	2018-04-05	2018-04-09	2018-05-02	2018-05-05													6.57143	6.71429	7.28571	10.5714	11
24	JK 958	2018-02-17	F	Flox										2018-04-04	2018-04-05	2018-04-09	2018-05-02	2018-05-05													6.57143	6.71429	7.28571	10.5714	11
24	JK 923	2018-02-17	F	Flox										2018-04-04	2018-04-05	2018-04-09	2018-05-02	2018-05-05													6.57143	6.71429	7.28571	10.5714	11
24	JK 922	2018-02-17	F	Cre										2018-04-04	2018-04-05	2018-04-09	2018-05-02	2018-05-05													6.57143	6.71429	7.28571	10.5714	11
24	JK 919	2018-02-17	F	WT										2018-04-04	2018-04-05	2018-04-09	2018-05-02	2018-05-05													6.57143	6.71429	7.28571	10.5714	11
24	JK 938	2018-02-16	F	cHet										2018-04-04	2018-04-05	2018-04-09	2018-05-02	2018-05-05													6.71429	6.85714	7.42857	10.7143	11.1429
24	JK 952	2018-02-17	F	cHet										2018-04-04	2018-04-05	2018-04-09	2018-05-02	2018-05-05													6.57143	6.71429	7.28571	10.5714	11
24	JK 951	2018-02-17	F	Flox										2018-04-04	2018-04-05	2018-04-09	2018-05-02	2018-05-05													6.57143	6.71429	7.28571	10.5714	11
24	JK 950	2018-02-17	F	WT										2018-04-04	2018-04-05	2018-04-09	2018-05-02	2018-05-05													6.57143	6.71429	7.28571	10.5714	11
24	JK 932	2018-02-16	F	WT										2018-04-04	2018-04-05	2018-04-09	2018-05-02	2018-05-05													6.71429	6.85714	7.42857	10.7143	11.1429
24	JK 937	2018-02-16	F	Flox										2018-04-04	2018-04-05	2018-04-09	2018-05-02	2018-05-05													6.71429	6.85714	7.42857	10.7143	11.1429
24	JK 931	2018-02-16	F	cHet										2018-04-04	2018-04-05	2018-04-09	2018-05-02	2018-05-05													6.71429	6.85714	7.42857	10.7143	11.1429
24	JK 930	2018-02-16	F	Cre										2018-04-04	2018-04-05	2018-04-09	2018-05-02	2018-05-05													6.71429	6.85714	7.42857	10.7143	11.1429
27	JK 1042	2018-04-24	M	Cre										2018-06-05	2018-06-06	2018-06-07	2018-07-11	2018-07-14													6	6.14286	6.28571	11.1429	11.5714
27	JK 1052	2018-04-24	M	cHet										2018-06-05	2018-06-06	2018-06-07	2018-07-11	2018-07-14													6	6.14286	6.28571	11.1429	11.5714
27	JK1039	2018-04-24	M	cHet										2018-06-05	2018-06-06	2018-06-07	2018-07-11	2018-07-14													6	6.14286	6.28571	11.1429	11.5714
27	JK 1054	2018-04-21	M	WT										2018-06-05	2018-06-06	2018-06-07	2018-07-11	2018-07-14													6.42857	6.57143	6.71429	11.5714	12
27	JK 1051	2018-04-24	M	WT										2018-06-05	2018-06-06	2018-06-07	2018-07-11	2018-07-14													6	6.14286	6.28571	11.1429	11.5714
27	JK 1069	2018-04-28	M	Flox										2018-06-05	2018-06-06	2018-06-07	2018-07-11	2018-07-14													5.42857	5.57143	5.71429	10.5714	11
27	JK 1046	2018-04-24	M	cHet										2018-06-05	2018-06-06	2018-06-07	2018-07-11	2018-07-14													6	6.14286	6.28571	11.1429	11.5714
27	JK 1045	2018-04-24	M	Cre										2018-06-05	2018-06-06	2018-06-07	2018-07-11	2018-07-14													6	6.14286	6.28571	11.1429	11.5714
27	JK 1070	2018-04-28	M	Flox										2018-06-05	2018-06-06	2018-06-07	2018-07-11	2018-07-14													5.42857	5.57143	5.71429	10.5714	11
27	JK 1061	2018-04-26	M	WT										2018-06-05	2018-06-06	2018-06-07	2018-07-11	2018-07-14													5.71429	5.85714	6	10.8571	11.2857
27	JK 1058	2018-04-21	M	cHet										2018-06-05	2018-06-06	2018-06-07	2018-07-11	2018-07-14													6.42857	6.57143	6.71429	11.5714	12
27	JK 1062	2018-04-26	M	Cre										2018-06-05	2018-06-06	2018-06-07	2018-07-11	2018-07-14													5.71429	5.85714	6	10.8571	11.2857
27	JK 1050	2018-04-24	F	Cre										2018-06-05	2018-06-06	2018-06-07	2018-07-11	2018-07-14													6	6.14286	6.28571	11.1429	11.5714
27	JK 1053	2018-04-24	F	Cre										2018-06-05	2018-06-06	2018-06-07	2018-07-11	2018-07-14													6	6.14286	6.28571	11.1429	11.5714
27	JK 1059	2018-04-21	F	WT										2018-06-05	2018-06-06	2018-06-07	2018-07-11	2018-07-14													6.42857	6.57143	6.71429	11.5714	12
27	JK 1068	2018-04-28	F	Flox										2018-06-05	2018-06-06	2018-06-07	2018-07-11	2018-07-14													5.42857	5.57143	5.71429	10.5714	11
27	JK 1065	2018-04-26	F	Cre										2018-06-05	2018-06-06	2018-06-07	2018-07-11	2018-07-14													5.71429	5.85714	6	10.8571	11.2857
27	JK 1044	2018-04-24	F	WT										2018-06-05	2018-06-06	2018-06-07	2018-07-11	2018-07-14													6	6.14286	6.28571	11.1429	11.5714
27	JK 1048	2018-04-24	F	Flox										2018-06-05	2018-06-06	2018-06-07	2018-07-11	2018-07-14													6	6.14286	6.28571	11.1429	11.5714
27	JK 1064	2018-04-26	F	cHet										2018-06-05	2018-06-06	2018-06-07	2018-07-11	2018-07-14													5.71429	5.85714	6	10.8571	11.2857
27	JK 1066	2018-04-26	F	cHet										2018-06-05	2018-06-06	2018-06-07	2018-07-11	2018-07-14													5.71429	5.85714	6	10.8571	11.2857
27	JK 1049	2018-04-24	F	Cre										2018-06-05	2018-06-06	2018-06-07	2018-07-11	2018-07-14													6	6.14286	6.28571	11.1429	11.5714
27	JK 1043	2018-04-24	F	WT										2018-06-05	2018-06-06	2018-06-07	2018-07-11	2018-07-14													6	6.14286	6.28571	11.1429	11.5714
27	JK 1041	2018-04-24	F	Flox										2018-06-05	2018-06-06	2018-06-07	2018-07-11	2018-07-14													6	6.14286	6.28571	11.1429	11.5714
27	JK 1060	2018-04-26	F	Cre										2018-06-05	2018-06-06	2018-06-07	2018-07-11	2018-07-14													5.71429	5.85714	6	10.8571	11.2857
27	JK 1063	2018-04-26	F	Flox										2018-06-05	2018-06-06	2018-06-07	2018-07-11	2018-07-14													5.71429	5.85714	6	10.8571	11.2857
27	JK 1056	2018-04-21	F	WT										2018-06-05	2018-06-06	2018-06-07	2018-07-11	2018-07-14													6.42857	6.57143	6.71429	11.5714	12
28	JK 1105	2018-05-12	M	Cre														2018-08-06																	12.2857
28	JK 1102	2018-05-12	M	WT														2018-08-06																	12.2857
28	JK 1108	2018-05-14	M	Flox														2018-08-06																	12
28	JK 1103	2018-05-12	M	cHet														2018-08-06																	12.2857
28	JK 1100	2018-05-12	M	Cre														2018-08-06																	12.2857
28	JK 1113	2018-05-14	M	cHet														2018-08-06																	12
28	JK 1112	2018-05-14	M	WT														2018-08-06																	12
28	JK 1110	2018-05-14	M	Flox														2018-08-06																	12
28	JK 1075	2018-05-14	M	cHet														2018-08-06																	12
28	JK 1079	2018-05-14	M	cHet														2018-08-06																	12
28	JK 1076	2018-05-14	M	cHet														2018-08-06																	12
28	JK 1095	2018-05-12	M	cHet														2018-08-06																	12.2857
28	JK 1084	2018-05-12	M	Flox														2018-08-06																	12.2857
28	JK 1089	2018-05-12	M	cHet														2018-08-06																	12.2857
28	JK 1091	2018-05-12	M	Cre														2018-08-06																	12.2857
28	JK 1098	2018-05-12	M	WT														2018-08-06																	12.2857
28	JK 1077	2018-05-14	M	Cre														2018-08-06																	12
28	JK 1080	2018-05-14	M	WT														2018-08-06																	12
28	JK 1081	2018-05-14	M	cHet														2018-08-06																	12
28	JK 1097	2018-05-12	M	Flox														2018-08-06																	12.2857
28	JK 1088	2018-05-12	M	Cre														2018-08-06																	12.2857
28	JK 1085	2018-05-12	M	cHet														2018-08-06																	12.2857
28	JK 1083	2018-05-12	M	Flox														2018-08-06																	12.2857
28	JK 1092	2018-05-12	M	WT														2018-08-06																	12.2857
29	JK1242	2018-06-04	M	WT		2018-07-26						2018-08-11	2018-08-13		2018-07-27								7.42857						9.71429	10		7.57143
29	JK1217	2018-06-02	M	Cre		2018-07-26						2018-08-11	2018-08-13		2018-07-27								7.71429						10	10.2857		7.85714
29	JK1239	2018-06-04	M	Flox		2018-07-26						2018-08-11	2018-08-13		2018-07-27								7.42857						9.71429	10		7.57143
29	JK1231	2018-06-06	M	cHet		2018-07-26						2018-08-11	2018-08-13		2018-07-27								7.14286						9.42857	9.71429		7.28571
29	JK1212	2018-06-05	M	WT		2018-07-26						2018-08-11	2018-08-13		2018-07-27								7.28571						9.57143	9.85714		7.42857
29	JK1211	2018-06-05	M	cHet		2018-07-26						2018-08-11	2018-08-13		2018-07-27								7.28571						9.57143	9.85714		7.42857
29	JK1210	2018-06-01	M	Flox		2018-07-26						2018-08-11	2018-08-13		2018-07-27								7.85714						10.1429	10.4286		8
29	JK1209	2018-06-01	M	Cre		2018-07-26						2018-08-11	2018-08-13		2018-07-27								7.85714						10.1429	10.4286		8
29	JK1235	2018-06-06	M	WT		2018-07-26						2018-08-11	2018-08-13		2018-07-27								7.14286						9.42857	9.71429		7.28571
29	JK1214	2018-06-02	M	Cre		2018-07-26						2018-08-11	2018-08-13		2018-07-27								7.71429						10	10.2857		7.85714
29	JK1228	2018-06-06	M	cHet		2018-07-26						2018-08-11	2018-08-13		2018-07-27								7.14286						9.42857	9.71429		7.28571
29	JK1236	2018-06-06	M	Flox		2018-07-26						2018-08-11	2018-08-13		2018-07-27								7.14286						9.42857	9.71429		7.28571
29	JK1223	2018-06-06	M	cHet		2018-07-26						2018-08-11	2018-08-13		2018-07-27								7.14286						9.42857	9.71429		7.28571
29	JK1225	2018-06-06	M	WT		2018-07-26						2018-08-11	2018-08-13		2018-07-27								7.14286						9.42857	9.71429		7.28571
29	JK1234	2018-06-06	M	Flox		2018-07-26						2018-08-11	2018-08-13		2018-07-27								7.14286						9.42857	9.71429		7.28571
29	JK1221	2018-06-02	M	Cre		2018-07-26						2018-08-11	2018-08-13		2018-07-27								7.71429						10	10.2857		7.85714
29	JK1213	2018-06-05	F	cHet		2018-07-26						2018-08-11	2018-08-13		2018-07-27								7.28571						9.57143	9.85714		7.42857
29	JK1240	2018-06-04	F	cHet		2018-07-26						2018-08-11	2018-08-13		2018-07-27								7.42857						9.71429	10		7.57143
29	JK1219	2018-06-02	F	Cre		2018-07-26						2018-08-11	2018-08-13		2018-07-27								7.71429						10	10.2857		7.85714
29	JK1245	2018-06-04	F	Cre		2018-07-26						2018-08-11	2018-08-13		2018-07-27								7.42857						9.71429	10		7.57143
29	JK1233	2018-06-06	F	cHet		2018-07-26						2018-08-11	2018-08-13		2018-07-27								7.14286						9.42857	9.71429		7.28571
29	JK1208	2018-06-01	F	Cre		2018-07-26						2018-08-11	2018-08-13		2018-07-27								7.85714						10.1429	10.4286		8
29	JK1226	2018-06-06	F	cHet		2018-07-26						2018-08-11	2018-08-13		2018-07-27								7.14286						9.42857	9.71429		7.28571
29	JK1229	2018-06-06	F	Flox		2018-07-26						2018-08-11	2018-08-13		2018-07-27								7.14286						9.42857	9.71429		7.28571
29	JK1241	2018-06-04	F	Flox		2018-07-26						2018-08-11	2018-08-13		2018-07-27								7.42857						9.71429	10		7.57143
29	JK1243	2018-06-04	F	cHet		2018-07-26						2018-08-11	2018-08-13		2018-07-27								7.42857						9.71429	10		7.57143
29	JK1244	2018-06-04	F	Cre		2018-07-26						2018-08-11	2018-08-13		2018-07-27								7.42857						9.71429	10		7.57143
29	JK1232	2018-06-06	F	WT		2018-07-26						2018-08-11	2018-08-13		2018-07-27								7.14286						9.42857	9.71429		7.28571
29	JK1224	2018-06-06	F	cHet		2018-07-26						2018-08-11	2018-08-13		2018-07-27								7.14286						9.42857	9.71429		7.28571
29	JK1230	2018-06-06	F	Cre		2018-07-26						2018-08-11	2018-08-13		2018-07-27								7.14286						9.42857	9.71429		7.28571
29	JK1227	2018-06-06	F	Flox		2018-07-26						2018-08-11	2018-08-13		2018-07-27								7.14286						9.42857	9.71429		7.28571
29	JK1222	2018-06-02	F	cHet		2018-07-26						2018-08-11	2018-08-13		2018-07-27								7.71429						10	10.2857		7.85714
29	JK1215	2018-06-02	F	Cre		2018-07-26						2018-08-11	2018-08-13		2018-07-27								7.71429						10	10.2857		7.85714
29	JK1218	2018-06-02	F	Flox		2018-07-26						2018-08-11	2018-08-13		2018-07-27								7.71429						10	10.2857		7.85714
29	JK1216	2018-06-02	F	WT		2018-07-26						2018-08-11	2018-08-13		2018-07-27								7.71429						10	10.2857		7.85714
36	JK2481	2019-10-10	M	Cre														2019-12-27																	11.1429
36	JK2501	2019-10-09	M	Flox														2019-12-27																	11.2857
36	JK2483	2019-10-10	M	WT														2019-12-27																	11.1429
36	JK2504	2019-10-09	M	cHet														2019-12-27																	11.2857
36	JK2480	2019-10-10	M	Cre														2019-12-27																	11.1429
36	JK2500	2019-10-09	M	Flox														2019-12-27																	11.2857
36	JK2475	2019-10-09	M	WT														2019-12-27																	11.2857
36	JK2489	2019-10-10	M	cHet														2019-12-27																	11.1429
37	JK2864	2020-01-16	M	cHet														2020-04-01																	10.8571
37	JK2866	2020-01-16	M	Cre														2020-04-01																	10.8571
37	JK2874	2020-01-10	M	Flox														2020-04-01																	11.7143
37	JK2896	2020-01-09	M	cHet														2020-04-01																	11.8571
37	JK2902	2020-01-09	M	Flox														2020-04-01																	11.8571
37	JK2899	2020-01-09	M	WT														2020-04-01																	11.8571
37	JK2901	2020-01-09	M	Cre														2020-04-01																	11.8571
37	JK2870	2020-01-10	M	Cre														2020-04-01																	11.7143
37	JK2915	2020-01-09	M	Flox														2020-04-01																	11.8571
37	JK2879	2020-01-10	M	Flox														2020-04-01																	11.7143
37	JK2898	2020-01-09	M	cHet														2020-04-01																	11.8571
37	JK2885	2020-01-10	M	Flox														2020-04-01																	11.7143
37	JK2920	2020-01-12	M	cHet														2020-04-01																	11.4286
37	JK2881	2020-01-10	M	Cre														2020-04-01																	11.7143
37	JK2893	2020-01-09	M	WT														2020-04-01																	11.8571
37	JK2913	2020-01-09	M	Cre														2020-04-01																	11.8571
37	JK2907	2020-01-11	M	WT														2020-04-01																	11.5714
37	JK2908	2020-01-11	M	cHet														2020-04-01																	11.5714
37	JK2924	2020-01-12	M	Flox														2020-04-01																	11.4286
Additional_1	JK4782	2021-12-22	M	Flox											2022-02-10				2022-02-16	12/25/21-1/4/2022												7.14286				8	P3-13
Additional_1	JK4783	2021-12-22	F	Cre											2022-02-10				2022-02-16	12/25/21-1/4/2022												7.14286				8	P3-13
Additional_1	JK4784	2021-12-22	M	Flox											2022-02-10				2022-02-16	12/25/21-1/4/2022												7.14286				8	P3-13
Additional_1	JK4785	2021-12-22	M	WT											2022-02-10				2022-02-16	12/25/21-1/4/2022												7.14286				8	P3-13
Additional_1	JK4786	2021-12-22	M	Flox											2022-02-10				2022-02-16	12/25/21-1/4/2022												7.14286				8	P3-13
Additional_1	JK4787	2021-12-22	F	WT											2022-02-10				2022-02-16	12/25/21-1/4/2022												7.14286				8	P3-13
Additional_1	JK4788	2021-12-22	F	Flox											2022-02-10				2022-02-16	12/25/21-1/4/2022												7.14286				8	P3-13
Additional_1	JK4789	2021-12-23	F	WT											2022-02-10				2022-02-16	12/26/21-1/5/2022												7				7.85714	P3-13
Additional_1	JK4790	2021-12-23	F	Cre											2022-02-10				2022-02-16	12/26/21-1/5/2022												7				7.85714	P3-13
Additional_1	JK4791	2021-12-23	F	WT											2022-02-10				2022-02-16	12/26/21-1/5/2022												7				7.85714	P3-13
Additional_1	JK4792	2021-12-23	F	WT											2022-02-10				2022-02-16	12/26/21-1/5/2022												7				7.85714	P3-13
Additional_1	JK4793	2021-12-23	F	Cre											2022-02-10				2022-02-16	12/26/21-1/5/2022												7				7.85714	P3-13
Additional_1	JK4794	2021-12-23	M	cHet											2022-02-10				2022-02-16	12/26/21-1/5/2022												7				7.85714	P3-13
Additional_1	JK4795	2021-12-23	F	Cre											2022-02-10				2022-02-16	12/26/21-1/5/2022												7				7.85714	P3-13
Additional_1	JK4796	2021-12-23	M	cHet											2022-02-10				2022-02-16	12/26/21-1/5/2022												7				7.85714	P3-13
Additional_2	JK4823	2022-01-17	M	WT											2022-03-07				2022-03-09	1/20/2022-1/30/2022												7				7.28571	P3-13
Additional_2	JK4824	2022-01-17	M	WT											2022-03-07				2022-03-09	1/20/2022-1/30/2022												7				7.28571	P3-13
Additional_2	JK4825	2022-01-17	M	WT											2022-03-07				2022-03-09	1/20/2022-1/30/2022												7				7.28571	P3-13
Additional_2	JK4827	2022-01-14	F	Flox											2022-03-07				2022-03-09	1/17/2022-1/27/2022												7.42857				7.71429	P3-13
Additional_2	JK4828	2022-01-14	F	Flox											2022-03-07				2022-03-09	1/17/2022-1/27/2022												7.42857				7.71429	P3-13
Additional_2	JK4829	2022-01-14	F	Flox											2022-03-07				2022-03-09	1/17/2022-1/27/2022												7.42857				7.71429	P3-13
Additional_2	JK4830	2022-01-14	M	Cre											2022-03-07				2022-03-09	1/17/2022-1/27/2022												7.42857				7.71429	P3-13
Additional_2	JK4831	2022-01-14	F	Cre											2022-03-07				2022-03-09	1/17/2022-1/27/2022												7.42857				7.71429	P3-13
Additional_2	JK4832	2022-01-13	M	WT											2022-03-07				2022-03-09	1/16/2022-1/26/2022												7.57143				7.85714	P3-13
Additional_2	JK4833	2022-01-13	F	Flox											2022-03-07				2022-03-09	1/16/2022-1/26/2022												7.57143				7.85714	P3-13
Additional_2	JK4834	2022-01-13	M	cHet											2022-03-07				2022-03-09	1/16/2022-1/26/2022												7.57143				7.85714	P3-13
Additional_2	JK4835	2022-01-13	M	Flox											2022-03-07				2022-03-09	1/16/2022-1/26/2022												7.57143				7.85714	P3-13
Additional_2	JK4836	2022-01-13	F	Cre											2022-03-07				2022-03-09	1/16/2022-1/26/2022												7.57143				7.85714	P3-13
Additional_2	JK4837	2022-01-13	F	Flox											2022-03-07				2022-03-09	1/16/2022-1/26/2022												7.57143				7.85714	P3-13
Additional_3	JK4899	2022-02-08	F	Cre											2022-03-25				2022-04-01	2/11/2022-2/21/2022												6.42857				7.42857	P3-13
Additional_3	JK4900	2022-02-08	F	Flox											2022-03-25				2022-04-01	2/11/2022-2/21/2022												6.42857				7.42857	P3-13
Additional_3	JK4901	2022-02-08	F	cHet											2022-03-25				2022-04-01	2/11/2022-2/21/2022												6.42857				7.42857	P3-13
Additional_3	JK4903	2022-02-08	F	Flox											2022-03-25				2022-04-01	2/11/2022-2/21/2022												6.42857				7.42857	P3-13
Additional_3	JK4907	2022-02-09	M	Cre											2022-03-25				2022-04-01	2/12/2022-2/22/2022												6.28571				7.28571	P3-13
Additional_3	JK4908	2022-02-09	M	WT											2022-03-25				2022-04-01	2/12/2022-2/22/2022												6.28571				7.28571	P3-13
Additional_3	JK4910	2022-02-09	F	Cre											2022-03-25				2022-04-01	2/12/2022-2/22/2022												6.28571				7.28571	P3-13
Additional_3	JK4911	2022-02-04	M	cHet											2022-03-25				2022-04-01	2/7/2022-2/17/2022												7				8	P3-13
Additional_3	JK4912	2022-02-04	M	Cre											2022-03-25				2022-04-01	2/7/2022-2/17/2022												7				8	P3-13
Additional_3	JK4915	2022-02-02	F	WT											2022-03-25				2022-04-01	2/7/2022-2/15/2022												7.28571				8.28571	P5-13
Additional_3	JK4916	2022-02-02	M	WT											2022-03-25				2022-04-01	2/7/2022-2/15/2022												7.28571				8.28571	P5-13
Additional_3	JK4917	2022-02-02	F	cHet											2022-03-25				2022-04-01	2/7/2022-2/15/2022												7.28571				8.28571	P5-13
Additional_3	JK4918	2022-02-02	M	Cre											2022-03-25				2022-04-01	2/7/2022-2/15/2022												7.28571				8.28571	P5-13
Additional_3	JK4919	2022-02-02	M	Cre											2022-03-25				2022-04-01	2/7/2022-2/15/2022												7.28571				8.28571	P5-13
Additional_3	JK4920	2022-02-02	M	Flox											2022-03-25				2022-04-01	2/7/2022-2/15/2022												7.28571				8.28571	P5-13
Additional_4	JK4964	2022-03-13	M	Flox											2022-05-06				2022-05-09													7.71429				8.14286
Additional_4	JK4966	2022-03-13	F	Cre											2022-05-06				2022-05-09													7.71429				8.14286
Additional_4	JK4967	2022-03-13	F	Flox											2022-05-06				2022-05-09													7.71429				8.14286
Additional_4	JK4968	2022-03-13	F	Cre											2022-05-06				2022-05-09													7.71429				8.14286
Additional_4	JK4969	2022-03-13	F	WT											2022-05-06				2022-05-09													7.71429				8.14286
Additional_4	JK4970	2022-03-13	F	Flox											2022-05-06				2022-05-09													7.71429				8.14286
Additional_4	JK4974	2022-03-13	F	WT											2022-05-06				2022-05-09													7.71429				8.14286
Additional_4	JK4975	2022-03-13	F	cHet											2022-05-06				2022-05-09													7.71429				8.14286
Additional_4	JK4977	2022-03-13	F	cHet											2022-05-06				2022-05-09													7.71429				8.14286
Additional_4	JK4988	2022-03-20	M	WT											2022-05-06				2022-05-09													6.71429				7.14286
Additional_4	JK4989	2022-03-20	M	Cre											2022-05-06				2022-05-09													6.71429				7.14286
Additional_4	JK4990	2022-03-20	M	Cre											2022-05-06				2022-05-09													6.71429				7.14286
Additional_4	JK4991	2022-03-20	M	WT											2022-05-06				2022-05-09													6.71429				7.14286
Additional_4	JK4994	2022-03-19	M	cHet											2022-05-06				2022-05-09													6.85714				7.28571
Additional_4	JK4999	2022-03-19	M	cHet											2022-05-06				2022-05-09													6.85714				7.28571
Additional_4	JK5000	2022-03-19	M	Flox											2022-05-06				2022-05-09													6.85714				7.28571
Additional_5	JK5064	2022-04-17	F	WT											2022-06-04				2022-06-17													6.85714				8.71429
Additional_5	JK5066	2022-04-17	F	Flox											2022-06-04				2022-06-17													6.85714				8.71429
Additional_5	JK5067	2022-04-17	F	Cre											2022-06-04				2022-06-17													6.85714				8.71429
Additional_5	JK5068	2022-04-17	F	cHet											2022-06-04				2022-06-17													6.85714				8.71429
Additional_5	JK5071	2022-04-17	F	WT											2022-06-04				2022-06-17													6.85714				8.71429
Additional_5	JK5072	2022-04-13	F	cHet											2022-06-04				2022-06-17													7.42857				9.28571
Additional_5	JK5073	2022-04-13	F	WT											2022-06-04				2022-06-17													7.42857				9.28571
Additional_5	JK5075	2022-04-13	F	Cre											2022-06-04				2022-06-17													7.42857				9.28571
Additional_5	JK5076	2022-04-13	F	Cre											2022-06-04				2022-06-17													7.42857				9.28571
Additional_5	JK5078	2022-04-13	F	Flox											2022-06-04				2022-06-17													7.42857				9.28571
Additional_5	JK5082	2022-04-15	F	Flox											2022-06-04				2022-06-17													7.14286				9
Additional_5	JK5085	2022-04-15	F	cHet											2022-06-04				2022-06-17													7.14286				9
Additional_5	JK5088	2022-04-13	F	cHet											2022-06-04				2022-06-17													7.42857				9.28571
Additional_5	JK5090	2022-04-13	F	WT											2022-06-04				2022-06-17													7.42857				9.28571
Additional_5	JK5091	2022-04-13	F	Flox											2022-06-04				2022-06-17													7.42857				9.28571

## Sheet: Vglut2-cHet
Abbreviations
EPM	Elevated plus maze		FS	Footslips
OFA	Open field assay		MB	Marble burying
Pole	Pole test		NOR	Novel object recogntion
RR	Rotarod assay		Nest	Nest building
SR	Startle response		RI	Resident intruder
PPI	Prepulse inhibition
3CH	Three chambers
CF	Conditioned fear
HP	Hot plate
					Behavior testing date														Behavior testing age (weeks)
Batch	mouse ID	DOB	Sex	Genotype	EPM	OFA	Pole	RR	SR	PPI	3CH	CF	HP	FS	MB	NOR	Nest	RI	EPM	OFA	Pole	RR	SR	PPI	3CH	CF	HP	FS	MB	NOR	Nest	RI
1	JK11	2017-04-26	M	cHet	2017-06-07	2017-06-08	2017-06-09	2017-06-13	2017-06-15	2017-06-17	2017-06-20	2017-06-25	2017-06-27						6	6.14286	6.28571	6.85714	7.14286	7.42857	7.85714	8.57143	8.85714
1	JK13	2017-04-26	M	WT	2017-06-07	2017-06-08	2017-06-09	2017-06-13	2017-06-15	2017-06-17	2017-06-20	2017-06-25	2017-06-27						6	6.14286	6.28571	6.85714	7.14286	7.42857	7.85714	8.57143	8.85714
1	JK1	2017-04-26	M	Flox	2017-06-07	2017-06-08	2017-06-09	2017-06-13	2017-06-15	2017-06-17	2017-06-20	2017-06-25	2017-06-27						6	6.14286	6.28571	6.85714	7.14286	7.42857	7.85714	8.57143	8.85714
1	JK6	2017-04-26	M	Cre	2017-06-07	2017-06-08	2017-06-09	2017-06-13	2017-06-15	2017-06-17	2017-06-20	2017-06-25	2017-06-27						6	6.14286	6.28571	6.85714	7.14286	7.42857	7.85714	8.57143	8.85714
1	JK21	2017-04-26	M	Cre	2017-06-07	2017-06-08	2017-06-09	2017-06-13	2017-06-15	2017-06-17	2017-06-20	2017-06-25	2017-06-27						6	6.14286	6.28571	6.85714	7.14286	7.42857	7.85714	8.57143	8.85714
1	JK26	2017-04-24	M	cHet	2017-06-07	2017-06-08	2017-06-09	2017-06-13	2017-06-15	2017-06-17	2017-06-20	2017-06-25	2017-06-27						6.28571	6.42857	6.57143	7.14286	7.42857	7.71429	8.14286	8.85714	9.14286
1	JK28	2017-04-24	M	Flox	2017-06-07	2017-06-08	2017-06-09	2017-06-13	2017-06-15	2017-06-17	2017-06-20	2017-06-25	2017-06-27						6.28571	6.42857	6.57143	7.14286	7.42857	7.71429	8.14286	8.85714	9.14286
1	JK34	2017-04-27	M	WT	2017-06-07	2017-06-08	2017-06-09	2017-06-13	2017-06-15	2017-06-17	2017-06-20	2017-06-25	2017-06-27						5.85714	6	6.14286	6.71429	7	7.28571	7.71429	8.42857	8.71429
1	JK23	2017-04-26	M	Flox	2017-06-07	2017-06-08	2017-06-09	2017-06-13	2017-06-15	2017-06-17	2017-06-20	2017-06-25	2017-06-27						6	6.14286	6.28571	6.85714	7.14286	7.42857	7.85714	8.57143	8.85714
1	JK16	2017-04-26	M	WT	2017-06-07	2017-06-08	2017-06-09	2017-06-13	2017-06-15	2017-06-17	2017-06-20	2017-06-25	2017-06-27						6	6.14286	6.28571	6.85714	7.14286	7.42857	7.85714	8.57143	8.85714
1	JK20	2017-04-26	M	Cre	2017-06-07	2017-06-08	2017-06-09	2017-06-13	2017-06-15	2017-06-17	2017-06-20	2017-06-25	2017-06-27						6	6.14286	6.28571	6.85714	7.14286	7.42857	7.85714	8.57143	8.85714
1	JK22	2017-04-26	M	cHet	2017-06-07	2017-06-08	2017-06-09	2017-06-13	2017-06-15	2017-06-17	2017-06-20	2017-06-25	2017-06-27						6	6.14286	6.28571	6.85714	7.14286	7.42857	7.85714	8.57143	8.85714
1	JK14	2017-04-26	M	Cre	2017-06-07	2017-06-08	2017-06-09	2017-06-13	2017-06-15	2017-06-17	2017-06-20	2017-06-25	2017-06-27						6	6.14286	6.28571	6.85714	7.14286	7.42857	7.85714	8.57143	8.85714
1	JK9	2017-04-26	M	cHet	2017-06-07	2017-06-08	2017-06-09	2017-06-13	2017-06-15	2017-06-17	2017-06-20	2017-06-25	2017-06-27						6	6.14286	6.28571	6.85714	7.14286	7.42857	7.85714	8.57143	8.85714
1	JK35	2017-04-27	M	Flox	2017-06-07	2017-06-08	2017-06-09	2017-06-13	2017-06-15	2017-06-17	2017-06-20	2017-06-25	2017-06-27						5.85714	6	6.14286	6.71429	7	7.28571	7.71429	8.42857	8.71429
1	JK10	2017-04-26	M	WT	2017-06-07	2017-06-08	2017-06-09	2017-06-13	2017-06-15	2017-06-17	2017-06-20	2017-06-25	2017-06-27						6	6.14286	6.28571	6.85714	7.14286	7.42857	7.85714	8.57143	8.85714
1	JK30	2017-04-24	M	WT	2017-06-07	2017-06-08	2017-06-09	2017-06-13	2017-06-15	2017-06-17	2017-06-20	2017-06-25	2017-06-27						6.28571	6.42857	6.57143	7.14286	7.42857	7.71429	8.14286	8.85714	9.14286
1	JK24	2017-04-24	M	cHet	2017-06-07	2017-06-08	2017-06-09	2017-06-13	2017-06-15	2017-06-17	2017-06-20	2017-06-25	2017-06-27						6.28571	6.42857	6.57143	7.14286	7.42857	7.71429	8.14286	8.85714	9.14286
1	JK25	2017-04-24	M	Flox	2017-06-07	2017-06-08	2017-06-09	2017-06-13	2017-06-15	2017-06-17	2017-06-20	2017-06-25	2017-06-27						6.28571	6.42857	6.57143	7.14286	7.42857	7.71429	8.14286	8.85714	9.14286
1	JK40	2017-04-27	M	Cre	2017-06-07	2017-06-08	2017-06-09	2017-06-13	2017-06-15	2017-06-17	2017-06-20	2017-06-25	2017-06-27						5.85714	6	6.14286	6.71429	7	7.28571	7.71429	8.42857	8.71429
1	JK27	2017-04-24	F	cHet	2017-06-07	2017-06-08	2017-06-09	2017-06-13	2017-06-15	2017-06-17	2017-06-20	2017-06-25	2017-06-27						6.28571	6.42857	6.57143	7.14286	7.42857	7.71429	8.14286	8.85714	9.14286
1	JK29	2017-04-24	F	Cre	2017-06-07	2017-06-08	2017-06-09	2017-06-13	2017-06-15	2017-06-17	2017-06-20	2017-06-25	2017-06-27						6.28571	6.42857	6.57143	7.14286	7.42857	7.71429	8.14286	8.85714	9.14286
1	JK39	2017-04-27	F	Flox	2017-06-07	2017-06-08	2017-06-09	2017-06-13	2017-06-15	2017-06-17	2017-06-20	2017-06-25	2017-06-27						5.85714	6	6.14286	6.71429	7	7.28571	7.71429	8.42857	8.71429
1	JK15	2017-04-26	F	WT	2017-06-07	2017-06-08	2017-06-09	2017-06-13	2017-06-15	2017-06-17	2017-06-20	2017-06-25	2017-06-27						6	6.14286	6.28571	6.85714	7.14286	7.42857	7.85714	8.57143	8.85714
1	JK19	2017-04-26	F	cHet	2017-06-07	2017-06-08	2017-06-09	2017-06-13	2017-06-15	2017-06-17	2017-06-20	2017-06-25	2017-06-27						6	6.14286	6.28571	6.85714	7.14286	7.42857	7.85714	8.57143	8.85714
1	JK37	2017-04-27	F	Flox	2017-06-07	2017-06-08	2017-06-09	2017-06-13	2017-06-15	2017-06-17	2017-06-20	2017-06-25	2017-06-27						5.85714	6	6.14286	6.71429	7	7.28571	7.71429	8.42857	8.71429
1	JK18	2017-04-26	F	Cre	2017-06-07	2017-06-08	2017-06-09	2017-06-13	2017-06-15	2017-06-17	2017-06-20	2017-06-25	2017-06-27						6	6.14286	6.28571	6.85714	7.14286	7.42857	7.85714	8.57143	8.85714
1	JK12	2017-04-26	F	Flox	2017-06-07	2017-06-08	2017-06-09	2017-06-13	2017-06-15	2017-06-17	2017-06-20	2017-06-25	2017-06-27						6	6.14286	6.28571	6.85714	7.14286	7.42857	7.85714	8.57143	8.85714
1	JK3	2017-04-26	F	Cre	2017-06-07	2017-06-08	2017-06-09	2017-06-13	2017-06-15	2017-06-17	2017-06-20	2017-06-25	2017-06-27						6	6.14286	6.28571	6.85714	7.14286	7.42857	7.85714	8.57143	8.85714
1	JK4	2017-04-26	F	cHet	2017-06-07	2017-06-08	2017-06-09	2017-06-13	2017-06-15	2017-06-17	2017-06-20	2017-06-25	2017-06-27						6	6.14286	6.28571	6.85714	7.14286	7.42857	7.85714	8.57143	8.85714
1	JK2	2017-04-26	F	WT	2017-06-07	2017-06-08	2017-06-09	2017-06-13	2017-06-15	2017-06-17	2017-06-20	2017-06-25	2017-06-27						6	6.14286	6.28571	6.85714	7.14286	7.42857	7.85714	8.57143	8.85714
1	JK5	2017-04-26	F	cHet	2017-06-07	2017-06-08	2017-06-09	2017-06-13	2017-06-15	2017-06-17	2017-06-20	2017-06-25	2017-06-27						6	6.14286	6.28571	6.85714	7.14286	7.42857	7.85714	8.57143	8.85714
1	JK8	2017-04-26	F	Cre	2017-06-07	2017-06-08	2017-06-09	2017-06-13	2017-06-15	2017-06-17	2017-06-20	2017-06-25	2017-06-27						6	6.14286	6.28571	6.85714	7.14286	7.42857	7.85714	8.57143	8.85714
1	JK31	2017-04-27	F	Flox	2017-06-07	2017-06-08	2017-06-09	2017-06-13	2017-06-15	2017-06-17	2017-06-20	2017-06-25	2017-06-27						5.85714	6	6.14286	6.71429	7	7.28571	7.71429	8.42857	8.71429
1	JK38	2017-04-27	F	WT	2017-06-07	2017-06-08	2017-06-09	2017-06-13	2017-06-15	2017-06-17	2017-06-20	2017-06-25	2017-06-27						5.85714	6	6.14286	6.71429	7	7.28571	7.71429	8.42857	8.71429
2	JK74	2017-05-18	F	WT	2017-06-30	2017-07-01	2017-07-03	2017-07-05	2017-07-10	2017-07-12	2017-07-15	2017-07-19	2017-07-21						6.14286	6.28571	6.57143	6.85714	7.57143	7.85714	8.28571	8.85714	9.14286
2	JK77	2017-05-21	F	WT	2017-06-30	2017-07-01	2017-07-03	2017-07-05	2017-07-10	2017-07-12	2017-07-15	2017-07-19	2017-07-21						5.71429	5.85714	6.14286	6.42857	7.14286	7.42857	7.85714	8.42857	8.71429
2	JK63	2017-05-17	F	Cre	2017-06-30	2017-07-01	2017-07-03	2017-07-05	2017-07-10	2017-07-12	2017-07-15	2017-07-19	2017-07-21						6.28571	6.42857	6.71429	7	7.71429	8	8.42857	9	9.28571
2	JK65	2017-05-17	F	cHet	2017-06-30	2017-07-01	2017-07-03	2017-07-05	2017-07-10	2017-07-12	2017-07-15	2017-07-19	2017-07-21						6.28571	6.42857	6.71429	7	7.71429	8	8.42857	9	9.28571
2	JK57	2017-05-19	F	Flox	2017-06-30	2017-07-01	2017-07-03	2017-07-05	2017-07-10	2017-07-12	2017-07-15	2017-07-19	2017-07-21						6	6.14286	6.42857	6.71429	7.42857	7.71429	8.14286	8.71429	9
2	JK52	2017-05-19	M	Cre	2017-06-30	2017-07-01	2017-07-03	2017-07-05	2017-07-10	2017-07-12	2017-07-15	2017-07-19	2017-07-21						6	6.14286	6.42857	6.71429	7.42857	7.71429	8.14286	8.71429	9
2	JK55	2017-05-19	M	WT	2017-06-30	2017-07-01	2017-07-03	2017-07-05	2017-07-10	2017-07-12	2017-07-15	2017-07-19	2017-07-21						6	6.14286	6.42857	6.71429	7.42857	7.71429	8.14286	8.71429	9
2	JK56	2017-05-19	M	Flox	2017-06-30	2017-07-01	2017-07-03	2017-07-05	2017-07-10	2017-07-12	2017-07-15	2017-07-19	2017-07-21						6	6.14286	6.42857	6.71429	7.42857	7.71429	8.14286	8.71429	9
2	JK58	2017-05-19	M	cHet	2017-06-30	2017-07-01	2017-07-03	2017-07-05	2017-07-10	2017-07-12	2017-07-15	2017-07-19	2017-07-21						6	6.14286	6.42857	6.71429	7.42857	7.71429	8.14286	8.71429	9
2	JK64	2017-05-17	M	Cre	2017-06-30	2017-07-01	2017-07-03	2017-07-05	2017-07-10	2017-07-12	2017-07-15	2017-07-19	2017-07-21						6.28571	6.42857	6.71429	7	7.71429	8	8.42857	9	9.28571
2	JK61	2017-05-19	M	Flox	2017-06-30	2017-07-01	2017-07-03	2017-07-05	2017-07-10	2017-07-12	2017-07-15	2017-07-19	2017-07-21						6	6.14286	6.42857	6.71429	7.42857	7.71429	8.14286	8.71429	9
2	JK60	2017-05-19	M	cHet	2017-06-30	2017-07-01	2017-07-03	2017-07-05	2017-07-10	2017-07-12	2017-07-15	2017-07-19	2017-07-21						6	6.14286	6.42857	6.71429	7.42857	7.71429	8.14286	8.71429	9
2	JK59	2017-05-19	M	WT	2017-06-30	2017-07-01	2017-07-03	2017-07-05	2017-07-10	2017-07-12	2017-07-15	2017-07-19	2017-07-21						6	6.14286	6.42857	6.71429	7.42857	7.71429	8.14286	8.71429	9
2	JK49	2017-05-18	M	Cre	2017-06-30	2017-07-01	2017-07-03	2017-07-05	2017-07-10	2017-07-12	2017-07-15	2017-07-19	2017-07-21						6.14286	6.28571	6.57143	6.85714	7.57143	7.85714	8.28571	8.85714	9.14286
2	JK50	2017-05-18	M	cHet	2017-06-30	2017-07-01	2017-07-03	2017-07-05	2017-07-10	2017-07-12	2017-07-15	2017-07-19	2017-07-21						6.14286	6.28571	6.57143	6.85714	7.57143	7.85714	8.28571	8.85714	9.14286
2	JK76	2017-05-21	M	Flox	2017-06-30	2017-07-01	2017-07-03	2017-07-05	2017-07-10	2017-07-12	2017-07-15	2017-07-19	2017-07-21						5.71429	5.85714	6.14286	6.42857	7.14286	7.42857	7.85714	8.42857	8.71429
2	JK54	2017-05-18	M	WT	2017-06-30	2017-07-01	2017-07-03	2017-07-05	2017-07-10	2017-07-12	2017-07-15	2017-07-19	2017-07-21						6.14286	6.28571	6.57143	6.85714	7.57143	7.85714	8.28571	8.85714	9.14286
3	JK 97	2017-06-10	M	Cre	2017-07-26	2017-07-27	2017-07-28	2017-07-31	2017-08-05	2017-08-07	2017-08-11	2017-08-16	2017-08-17						6.57143	6.71429	6.85714	7.28571	8	8.28571	8.85714	9.57143	9.71429
3	JK 98	2017-06-10	M	WT	2017-07-26	2017-07-27	2017-07-28	2017-07-31	2017-08-05	2017-08-07	2017-08-11	2017-08-16	2017-08-17						6.57143	6.71429	6.85714	7.28571	8	8.28571	8.85714	9.57143	9.71429
3	JK 101	2017-06-10	M	Flox	2017-07-26	2017-07-27	2017-07-28	2017-07-31	2017-08-05	2017-08-07	2017-08-11	2017-08-16	2017-08-17						6.57143	6.71429	6.85714	7.28571	8	8.28571	8.85714	9.57143	9.71429
3	JK 135	2017-06-13	M	cHet	2017-07-26	2017-07-27	2017-07-28	2017-07-31	2017-08-05	2017-08-07	2017-08-11	2017-08-16	2017-08-17						6.14286	6.28571	6.42857	6.85714	7.57143	7.85714	8.42857	9.14286	9.28571
3	JK 124	2017-06-12	M	cHet	2017-07-26	2017-07-27	2017-07-28	2017-07-31	2017-08-05	2017-08-07	2017-08-11	2017-08-16	2017-08-17						6.28571	6.42857	6.57143	7	7.71429	8	8.57143	9.28571	9.42857
3	JK 128	2017-06-12	M	Cre	2017-07-26	2017-07-27	2017-07-28	2017-07-31	2017-08-05	2017-08-07	2017-08-11	2017-08-16	2017-08-17						6.28571	6.42857	6.57143	7	7.71429	8	8.57143	9.28571	9.42857
3	JK 118	2017-06-09	M	Flox	2017-07-26	2017-07-27	2017-07-28	2017-07-31	2017-08-05	2017-08-07	2017-08-11	2017-08-16	2017-08-17						6.71429	6.85714	7	7.42857	8.14286	8.42857	9	9.71429	9.85714
3	JK 106	2017-06-09	M	Cre	2017-07-26	2017-07-27	2017-07-28	2017-07-31	2017-08-05	2017-08-07	2017-08-11	2017-08-16	2017-08-17						6.71429	6.85714	7	7.42857	8.14286	8.42857	9	9.71429	9.85714
3	JK 107	2017-06-09	M	Flox	2017-07-26	2017-07-27	2017-07-28	2017-07-31	2017-08-05	2017-08-07	2017-08-11	2017-08-16	2017-08-17						6.71429	6.85714	7	7.42857	8.14286	8.42857	9	9.71429	9.85714
3	JK 136	2017-06-13	M	WT	2017-07-26	2017-07-27	2017-07-28	2017-07-31	2017-08-05	2017-08-07	2017-08-11	2017-08-16	2017-08-17						6.14286	6.28571	6.42857	6.85714	7.57143	7.85714	8.42857	9.14286	9.28571
3	JK 113	2017-06-09	M	cHet	2017-07-26	2017-07-27	2017-07-28	2017-07-31	2017-08-05	2017-08-07	2017-08-11	2017-08-16	2017-08-17						6.71429	6.85714	7	7.42857	8.14286	8.42857	9	9.71429	9.85714
3	JK 121	2017-06-09	M	cHet	2017-07-26	2017-07-27	2017-07-28	2017-07-31	2017-08-05	2017-08-07	2017-08-11	2017-08-16	2017-08-17						6.71429	6.85714	7	7.42857	8.14286	8.42857	9	9.71429	9.85714
3	JK 114	2017-06-09	M	Flox	2017-07-26	2017-07-27	2017-07-28	2017-07-31	2017-08-05	2017-08-07	2017-08-11	2017-08-16	2017-08-17						6.71429	6.85714	7	7.42857	8.14286	8.42857	9	9.71429	9.85714
3	JK 116	2017-06-09	M	WT	2017-07-26	2017-07-27	2017-07-28	2017-07-31	2017-08-05	2017-08-07	2017-08-11	2017-08-16	2017-08-17						6.71429	6.85714	7	7.42857	8.14286	8.42857	9	9.71429	9.85714
3	JK 103	2017-06-10	M	Cre	2017-07-26	2017-07-27	2017-07-28	2017-07-31	2017-08-05	2017-08-07	2017-08-11	2017-08-16	2017-08-17						6.57143	6.71429	6.85714	7.28571	8	8.28571	8.85714	9.57143	9.71429
3	JK 130	2017-06-13	F	WT	2017-07-26	2017-07-27	2017-07-28	2017-07-31	2017-08-05	2017-08-07	2017-08-11	2017-08-16	2017-08-17						6.14286	6.28571	6.42857	6.85714	7.57143	7.85714	8.42857	9.14286	9.28571
3	JK 111	2017-06-09	F	Flox	2017-07-26	2017-07-27	2017-07-28	2017-07-31	2017-08-05	2017-08-07	2017-08-11	2017-08-16	2017-08-17						6.71429	6.85714	7	7.42857	8.14286	8.42857	9	9.71429	9.85714
3	JK 134	2017-06-13	F	cHet	2017-07-26	2017-07-27	2017-07-28	2017-07-31	2017-08-05	2017-08-07	2017-08-11	2017-08-16	2017-08-17						6.14286	6.28571	6.42857	6.85714	7.57143	7.85714	8.42857	9.14286	9.28571
3	JK 110	2017-06-09	F	Cre	2017-07-26	2017-07-27	2017-07-28	2017-07-31	2017-08-05	2017-08-07	2017-08-11	2017-08-16	2017-08-17						6.71429	6.85714	7	7.42857	8.14286	8.42857	9	9.71429	9.85714
3	JK 96	2017-06-10	F	cHet	2017-07-26	2017-07-27	2017-07-28	2017-07-31	2017-08-05	2017-08-07	2017-08-11	2017-08-16	2017-08-17						6.57143	6.71429	6.85714	7.28571	8	8.28571	8.85714	9.57143	9.71429
3	JK 99	2017-06-10	F	Cre	2017-07-26	2017-07-27	2017-07-28	2017-07-31	2017-08-05	2017-08-07	2017-08-11	2017-08-16	2017-08-17						6.57143	6.71429	6.85714	7.28571	8	8.28571	8.85714	9.57143	9.71429
3	JK 117	2017-06-09	F	WT	2017-07-26	2017-07-27	2017-07-28	2017-07-31	2017-08-05	2017-08-07	2017-08-11	2017-08-16	2017-08-17						6.71429	6.85714	7	7.42857	8.14286	8.42857	9	9.71429	9.85714
3	JK 100	2017-06-10	F	Flox	2017-07-26	2017-07-27	2017-07-28	2017-07-31	2017-08-05	2017-08-07	2017-08-11	2017-08-16	2017-08-17						6.57143	6.71429	6.85714	7.28571	8	8.28571	8.85714	9.57143	9.71429
3	JK 112	2017-06-09	F	cHet	2017-07-26	2017-07-27	2017-07-28	2017-07-31	2017-08-05	2017-08-07	2017-08-11	2017-08-16	2017-08-17						6.71429	6.85714	7	7.42857	8.14286	8.42857	9	9.71429	9.85714
3	JK 105	2017-06-09	F	Flox	2017-07-26	2017-07-27	2017-07-28	2017-07-31	2017-08-05	2017-08-07	2017-08-11	2017-08-16	2017-08-17						6.71429	6.85714	7	7.42857	8.14286	8.42857	9	9.71429	9.85714
3	JK 108	2017-06-09	F	WT	2017-07-26	2017-07-27	2017-07-28	2017-07-31	2017-08-05	2017-08-07	2017-08-11	2017-08-16	2017-08-17						6.71429	6.85714	7	7.42857	8.14286	8.42857	9	9.71429	9.85714
3	JK 109	2017-06-09	F	Cre	2017-07-26	2017-07-27	2017-07-28	2017-07-31	2017-08-05	2017-08-07	2017-08-11	2017-08-16	2017-08-17						6.71429	6.85714	7	7.42857	8.14286	8.42857	9	9.71429	9.85714
9	JK 258	2017-08-14	M	Cre	2017-09-27	2017-09-28	2017-09-29	2017-10-02	2017-10-07	2017-10-09	2017-10-13	2017-10-18	2017-10-20						6.28571	6.42857	6.57143	7	7.71429	8	8.57143	9.28571	9.57143
9	JK 259	2017-08-14	M	cHet	2017-09-27	2017-09-28	2017-09-29	2017-10-02	2017-10-07	2017-10-09	2017-10-13	2017-10-18	2017-10-20						6.28571	6.42857	6.57143	7	7.71429	8	8.57143	9.28571	9.57143
9	JK 261	2017-08-14	M	Flox	2017-09-27	2017-09-28	2017-09-29	2017-10-02	2017-10-07	2017-10-09	2017-10-13	2017-10-18	2017-10-20						6.28571	6.42857	6.57143	7	7.71429	8	8.57143	9.28571	9.57143
9	JK 255	2017-08-16	M	WT	2017-09-27	2017-09-28	2017-09-29	2017-10-02	2017-10-07	2017-10-09	2017-10-13	2017-10-18	2017-10-20						6	6.14286	6.28571	6.71429	7.42857	7.71429	8.28571	9	9.28571
9	JK 256	2017-08-14	F	WT	2017-09-27	2017-09-28	2017-09-29	2017-10-02	2017-10-07	2017-10-09	2017-10-13	2017-10-18	2017-10-20						6.28571	6.42857	6.57143	7	7.71429	8	8.57143	9.28571	9.57143
9	JK 277	2017-08-15	F	cHet	2017-09-27	2017-09-28	2017-09-29	2017-10-02	2017-10-07	2017-10-09	2017-10-13	2017-10-18	2017-10-20						6.14286	6.28571	6.42857	6.85714	7.57143	7.85714	8.42857	9.14286	9.42857
9	JK 265	2017-08-15	F	Cre	2017-09-27	2017-09-28	2017-09-29	2017-10-02	2017-10-07	2017-10-09	2017-10-13	2017-10-18	2017-10-20						6.14286	6.28571	6.42857	6.85714	7.57143	7.85714	8.42857	9.14286	9.42857
9	JK 268	2017-08-15	F	Flox	2017-09-27	2017-09-28	2017-09-29	2017-10-02	2017-10-07	2017-10-09	2017-10-13	2017-10-18	2017-10-20						6.14286	6.28571	6.42857	6.85714	7.57143	7.85714	8.42857	9.14286	9.42857
9	JK 271	2017-08-15	F	cHet	2017-09-27	2017-09-28	2017-09-29	2017-10-02	2017-10-07	2017-10-09	2017-10-13	2017-10-18	2017-10-20						6.14286	6.28571	6.42857	6.85714	7.57143	7.85714	8.42857	9.14286	9.42857
9	JK 263	2017-08-15	F	Flox	2017-09-27	2017-09-28	2017-09-29	2017-10-02	2017-10-07	2017-10-09	2017-10-13	2017-10-18	2017-10-20						6.14286	6.28571	6.42857	6.85714	7.57143	7.85714	8.42857	9.14286	9.42857
9	JK 264	2017-08-15	F	Cre	2017-09-27	2017-09-28	2017-09-29	2017-10-02	2017-10-07	2017-10-09	2017-10-13	2017-10-18	2017-10-20						6.14286	6.28571	6.42857	6.85714	7.57143	7.85714	8.42857	9.14286	9.42857
9	JK 269	2017-08-15	F	WT	2017-09-27	2017-09-28	2017-09-29	2017-10-02	2017-10-07	2017-10-09	2017-10-13	2017-10-18	2017-10-20						6.14286	6.28571	6.42857	6.85714	7.57143	7.85714	8.42857	9.14286	9.42857
9	JK 262	2017-08-14	F	cHet	2017-09-27	2017-09-28	2017-09-29	2017-10-02	2017-10-07	2017-10-09	2017-10-13	2017-10-18	2017-10-20						6.28571	6.42857	6.57143	7	7.71429	8	8.57143	9.28571	9.57143
9	JK 278	2017-08-15	F	Flox	2017-09-27	2017-09-28	2017-09-29	2017-10-02	2017-10-07	2017-10-09	2017-10-13	2017-10-18	2017-10-20						6.14286	6.28571	6.42857	6.85714	7.57143	7.85714	8.42857	9.14286	9.42857
9	JK 279	2017-08-15	F	WT	2017-09-27	2017-09-28	2017-09-29	2017-10-02	2017-10-07	2017-10-09	2017-10-13	2017-10-18	2017-10-20						6.14286	6.28571	6.42857	6.85714	7.57143	7.85714	8.42857	9.14286	9.42857
9	JK 275	2017-08-15	F	WT	2017-09-27	2017-09-28	2017-09-29	2017-10-02	2017-10-07	2017-10-09	2017-10-13	2017-10-18	2017-10-20						6.14286	6.28571	6.42857	6.85714	7.57143	7.85714	8.42857	9.14286	9.42857
9	JK 254	2017-08-16	F	cHet	2017-09-27	2017-09-28	2017-09-29	2017-10-02	2017-10-07	2017-10-09	2017-10-13	2017-10-18	2017-10-20						6	6.14286	6.28571	6.71429	7.42857	7.71429	8.28571	9	9.28571
9	JK 272	2017-08-15	F	Flox	2017-09-27	2017-09-28	2017-09-29	2017-10-02	2017-10-07	2017-10-09	2017-10-13	2017-10-18	2017-10-20						6.14286	6.28571	6.42857	6.85714	7.57143	7.85714	8.42857	9.14286	9.42857
10	JK 309	2017-08-23	M	Cre										2017-10-08	2017-10-10	2017-10-11	2017-11-05	2017-11-08										6.57143	6.85714	7	10.5714	11
10	JK 302	2017-08-23	M	Flox										2017-10-08	2017-10-10	2017-10-11	2017-11-05	2017-11-08										6.57143	6.85714	7	10.5714	11
10	JK 305	2017-08-23	M	cHet										2017-10-08	2017-10-10	2017-10-11	2017-11-05	2017-11-08										6.57143	6.85714	7	10.5714	11
10	JK 306	2017-08-23	M	WT										2017-10-08	2017-10-10	2017-10-11	2017-11-05	2017-11-08										6.57143	6.85714	7	10.5714	11
10	JK 285	2017-08-23	M	WT										2017-10-08	2017-10-10	2017-10-11	2017-11-05	2017-11-08										6.57143	6.85714	7	10.5714	11
10	JK 293	2017-08-23	M	cHet										2017-10-08	2017-10-10	2017-10-11	2017-11-05	2017-11-08										6.57143	6.85714	7	10.5714	11
10	JK 283	2017-08-23	M	Flox										2017-10-08	2017-10-10	2017-10-11	2017-11-05	2017-11-08										6.57143	6.85714	7	10.5714	11
10	JK 284	2017-08-23	M	Cre										2017-10-08	2017-10-10	2017-10-11	2017-11-05	2017-11-08										6.57143	6.85714	7	10.5714	11
10	JK 304	2017-08-23	M	Flox										2017-10-08	2017-10-10	2017-10-11	2017-11-05	2017-11-08										6.57143	6.85714	7	10.5714	11
10	JK 308	2017-08-23	M	WT										2017-10-08	2017-10-10	2017-10-11	2017-11-05	2017-11-08										6.57143	6.85714	7	10.5714	11
10	JK 287	2017-08-23	M	Cre										2017-10-08	2017-10-10	2017-10-11	2017-11-05	2017-11-08										6.57143	6.85714	7	10.5714	11
10	JK 313	2017-08-23	M	cHet										2017-10-08	2017-10-10	2017-10-11	2017-11-05	2017-11-08										6.57143	6.85714	7	10.5714	11
10	JK 298	2017-08-25	F	cHet										2017-10-08	2017-10-10	2017-10-11	2017-11-05	2017-11-08										6.28571	6.57143	6.71429	10.2857	10.7143
10	JK 311	2017-08-23	F	WT										2017-10-08	2017-10-10	2017-10-11	2017-11-05	2017-11-08										6.57143	6.85714	7	10.5714	11
10	JK 312	2017-08-23	F	Flox										2017-10-08	2017-10-10	2017-10-11	2017-11-05	2017-11-08										6.57143	6.85714	7	10.5714	11
10	JK 303	2017-08-23	F	Flox										2017-10-08	2017-10-10	2017-10-11	2017-11-05	2017-11-08										6.57143	6.85714	7	10.5714	11
10	JK 307	2017-08-23	F	Cre										2017-10-08	2017-10-10	2017-10-11	2017-11-05	2017-11-08										6.57143	6.85714	7	10.5714	11
10	JK 296	2017-08-25	F	cHet										2017-10-08	2017-10-10	2017-10-11	2017-11-05	2017-11-08										6.28571	6.57143	6.71429	10.2857	10.7143
10	JK 310	2017-08-23	F	WT										2017-10-08	2017-10-10	2017-10-11	2017-11-05	2017-11-08										6.57143	6.85714	7	10.5714	11
10	JK 294	2017-08-25	F	cHet										2017-10-08	2017-10-10	2017-10-11	2017-11-05	2017-11-08										6.28571	6.57143	6.71429	10.2857	10.7143
10	JK 290	2017-08-23	F	Cre										2017-10-08	2017-10-10	2017-10-11	2017-11-05	2017-11-08										6.57143	6.85714	7	10.5714	11
10	JK 295	2017-08-25	F	WT										2017-10-08	2017-10-10	2017-10-11	2017-11-05	2017-11-08										6.28571	6.57143	6.71429	10.2857	10.7143
10	JK 297	2017-08-25	F	Flox										2017-10-08	2017-10-10	2017-10-11	2017-11-05	2017-11-08										6.28571	6.57143	6.71429	10.2857	10.7143
11	JK 348	2017-09-07	M	Cre										2017-10-26	2017-10-28	2017-10-29	2017-11-09	2017-11-22										7	7.28571	7.42857	9	10.8571
11	JK 364	2017-09-08	M	Flox										2017-10-26	2017-10-28	2017-10-29	2017-11-09	2017-11-22										6.85714	7.14286	7.28571	8.85714	10.7143
11	JK 347	2017-09-07	M	cHet										2017-10-26	2017-10-28	2017-10-29	2017-11-09	2017-11-22										7	7.28571	7.42857	9	10.8571
11	JK 358	2017-09-07	M	WT										2017-10-26	2017-10-28	2017-10-29	2017-11-09	2017-11-22										7	7.28571	7.42857	9	10.8571
11	JK 345	2017-09-07	F	Flox										2017-10-26	2017-10-28	2017-10-29	2017-11-09	2017-11-22										7	7.28571	7.42857	9	10.8571
11	JK 341	2017-09-07	F	Cre										2017-10-26	2017-10-28	2017-10-29	2017-11-09	2017-11-22										7	7.28571	7.42857	9	10.8571
11	JK 351	2017-09-07	F	cHet										2017-10-26	2017-10-28	2017-10-29	2017-11-09	2017-11-22										7	7.28571	7.42857	9	10.8571
11	JK 357	2017-09-07	F	WT										2017-10-26	2017-10-28	2017-10-29	2017-11-09	2017-11-22										7	7.28571	7.42857	9	10.8571
11	JK 361	2017-09-08	F	cHet										2017-10-26	2017-10-28	2017-10-29	2017-11-09	2017-11-22										6.85714	7.14286	7.28571	8.85714	10.7143
11	JK 355	2017-09-07	F	Flox										2017-10-26	2017-10-28	2017-10-29	2017-11-09	2017-11-22										7	7.28571	7.42857	9	10.8571
11	JK 342	2017-09-07	F	Cre										2017-10-26	2017-10-28	2017-10-29	2017-11-09	2017-11-22										7	7.28571	7.42857	9	10.8571
11	JK 346	2017-09-07	F	cHet										2017-10-26	2017-10-28	2017-10-29	2017-11-09	2017-11-22										7	7.28571	7.42857	9	10.8571
11	JK 340	2017-09-07	F	Cre										2017-10-26	2017-10-28	2017-10-29	2017-11-09	2017-11-22										7	7.28571	7.42857	9	10.8571
11	JK 350	2017-09-07	F	Flox										2017-10-26	2017-10-28	2017-10-29	2017-11-09	2017-11-22										7	7.28571	7.42857	9	10.8571
11	JK 349	2017-09-07	F	WT										2017-10-26	2017-10-28	2017-10-29	2017-11-09	2017-11-22										7	7.28571	7.42857	9	10.8571
11	JK 343	2017-09-07	F	Cre										2017-10-26	2017-10-28	2017-10-29	2017-11-09	2017-11-22										7	7.28571	7.42857	9	10.8571
11	JK 365	2017-09-08	F	cHet										2017-10-26	2017-10-28	2017-10-29	2017-11-09	2017-11-22										6.85714	7.14286	7.28571	8.85714	10.7143
11	JK 354	2017-09-07	F	Flox										2017-10-26	2017-10-28	2017-10-29	2017-11-09	2017-11-22										7	7.28571	7.42857	9	10.8571
13	JK 442	2017-09-29	M	cHet										2017-11-18	2017-11-19	2017-11-22	2017-12-13	2017-12-16										7.14286	7.28571	7.71429	10.7143	11.1429
13	JK 443	2017-09-29	M	Flox										2017-11-18	2017-11-19	2017-11-22	2017-12-13	2017-12-16										7.14286	7.28571	7.71429	10.7143	11.1429
13	JK 444	2017-09-29	M	WT										2017-11-18	2017-11-19	2017-11-22	2017-12-13	2017-12-16										7.14286	7.28571	7.71429	10.7143	11.1429
13	JK 445	2017-09-29	M	Cre										2017-11-18	2017-11-19	2017-11-22	2017-12-13	2017-12-16										7.14286	7.28571	7.71429	10.7143	11.1429
13	JK 469	2017-10-03	M	cHet										2017-11-18	2017-11-19	2017-11-22	2017-12-13	2017-12-16										6.57143	6.71429	7.14286	10.1429	10.5714
13	JK 471	2017-10-03	M	Cre										2017-11-18	2017-11-19	2017-11-22	2017-12-13	2017-12-16										6.57143	6.71429	7.14286	10.1429	10.5714
13	JK 475	2017-10-03	M	WT										2017-11-18	2017-11-19	2017-11-22	2017-12-13	2017-12-16										6.57143	6.71429	7.14286	10.1429	10.5714
13	JK 474	2017-10-03	M	Flox										2017-11-18	2017-11-19	2017-11-22	2017-12-13	2017-12-16										6.57143	6.71429	7.14286	10.1429	10.5714
13	JK 425	2017-10-01	M	cHet										2017-11-18	2017-11-19	2017-11-22	2017-12-13	2017-12-16										6.85714	7	7.42857	10.4286	10.8571
13	JK 429	2017-10-01	M	Cre										2017-11-18	2017-11-19	2017-11-22	2017-12-13	2017-12-16										6.85714	7	7.42857	10.4286	10.8571
13	JK 449	2017-10-01	M	Flox										2017-11-18	2017-11-19	2017-11-22	2017-12-13	2017-12-16										6.85714	7	7.42857	10.4286	10.8571
13	JK 450	2017-10-01	M	WT										2017-11-18	2017-11-19	2017-11-22	2017-12-13	2017-12-16										6.85714	7	7.42857	10.4286	10.8571
13	JK 447	2017-09-29	M	Cre										2017-11-18	2017-11-19	2017-11-22	2017-12-13	2017-12-16										7.14286	7.28571	7.71429	10.7143	11.1429
13	JK 457	2017-10-01	M	WT										2017-11-18	2017-11-19	2017-11-22	2017-12-13	2017-12-16										6.85714	7	7.42857	10.4286	10.8571
13	JK 456	2017-10-01	M	Flox										2017-11-18	2017-11-19	2017-11-22	2017-12-13	2017-12-16										6.85714	7	7.42857	10.4286	10.8571
13	JK 446	2017-09-29	M	cHet										2017-11-18	2017-11-19	2017-11-22	2017-12-13	2017-12-16										7.14286	7.28571	7.71429	10.7143	11.1429
13	JK 451	2017-10-01	F	Cre										2017-11-18	2017-11-19	2017-11-22	2017-12-13	2017-12-16										6.85714	7	7.42857	10.4286	10.8571
13	JK 454	2017-10-01	F	WT										2017-11-18	2017-11-19	2017-11-22	2017-12-13	2017-12-16										6.85714	7	7.42857	10.4286	10.8571
13	JK 455	2017-10-01	F	Flox										2017-11-18	2017-11-19	2017-11-22	2017-12-13	2017-12-16										6.85714	7	7.42857	10.4286	10.8571
13	JK 430	2017-10-01	F	cHet										2017-11-18	2017-11-19	2017-11-22	2017-12-13	2017-12-16										6.85714	7	7.42857	10.4286	10.8571
13	JK 426	2017-10-01	F	cHet										2017-11-18	2017-11-19	2017-11-22	2017-12-13	2017-12-16										6.85714	7	7.42857	10.4286	10.8571
13	JK 431	2017-10-01	F	WT										2017-11-18	2017-11-19	2017-11-22	2017-12-13	2017-12-16										6.85714	7	7.42857	10.4286	10.8571
13	JK 428	2017-10-01	F	Cre										2017-11-18	2017-11-19	2017-11-22	2017-12-13	2017-12-16										6.85714	7	7.42857	10.4286	10.8571
13	JK 438	2017-09-29	F	Flox										2017-11-18	2017-11-19	2017-11-22	2017-12-13	2017-12-16										7.14286	7.28571	7.71429	10.7143	11.1429
13	JK 470	2017-10-03	F	WT										2017-11-18	2017-11-19	2017-11-22	2017-12-13	2017-12-16										6.57143	6.71429	7.14286	10.1429	10.5714
13	JK 427	2017-10-01	F	cHet										2017-11-18	2017-11-19	2017-11-22	2017-12-13	2017-12-16										6.85714	7	7.42857	10.4286	10.8571
13	JK 463	2017-09-29	F	Flox										2017-11-18	2017-11-19	2017-11-22	2017-12-13	2017-12-16										7.14286	7.28571	7.71429	10.7143	11.1429
13	JK 464	2017-09-29	F	Cre										2017-11-18	2017-11-19	2017-11-22	2017-12-13	2017-12-16										7.14286	7.28571	7.71429	10.7143	11.1429
13	JK 466	2017-09-29	F	WT										2017-11-18	2017-11-19	2017-11-22	2017-12-13	2017-12-16										7.14286	7.28571	7.71429	10.7143	11.1429
13	JK 433	2017-09-29	F	Flox										2017-11-18	2017-11-19	2017-11-22	2017-12-13	2017-12-16										7.14286	7.28571	7.71429	10.7143	11.1429
13	JK 440	2017-09-29	F	cHet										2017-11-18	2017-11-19	2017-11-22	2017-12-13	2017-12-16										7.14286	7.28571	7.71429	10.7143	11.1429
13	JK 435	2017-09-29	F	Cre										2017-11-18	2017-11-19	2017-11-22	2017-12-13	2017-12-16										7.14286	7.28571	7.71429	10.7143	11.1429
15	JK 551	2017-10-31	M	Flox										2017-12-13	2017-12-14	2017-12-18	2018-01-10	2018-01-13										6.14286	6.28571	6.85714	10.1429	10.5714
15	JK 549	2017-10-31	M	cHet										2017-12-13	2017-12-14	2017-12-18	2018-01-10	2018-01-13										6.14286	6.28571	6.85714	10.1429	10.5714
15	JK 558	2017-10-31	M	Cre										2017-12-13	2017-12-14	2017-12-18	2018-01-10	2018-01-13										6.14286	6.28571	6.85714	10.1429	10.5714
15	JK 552	2017-10-31	M	WT										2017-12-13	2017-12-14	2017-12-18	2018-01-10	2018-01-13										6.14286	6.28571	6.85714	10.1429	10.5714
15	JK 554	2017-10-31	M	Cre										2017-12-13	2017-12-14	2017-12-18	2018-01-10	2018-01-13										6.14286	6.28571	6.85714	10.1429	10.5714
15	JK 523	2017-10-26	M	cHet										2017-12-13	2017-12-14	2017-12-18	2018-01-10	2018-01-13										6.85714	7	7.57143	10.8571	11.2857
15	JK 524	2017-10-26	M	Flox										2017-12-13	2017-12-14	2017-12-18	2018-01-10	2018-01-13										6.85714	7	7.57143	10.8571	11.2857
15	JK 555	2017-10-31	M	Flox										2017-12-13	2017-12-14	2017-12-18	2018-01-10	2018-01-13										6.14286	6.28571	6.85714	10.1429	10.5714
15	JK 550	2017-10-31	M	cHet										2017-12-13	2017-12-14	2017-12-18	2018-01-10	2018-01-13										6.14286	6.28571	6.85714	10.1429	10.5714
15	JK 557	2017-10-31	M	WT										2017-12-13	2017-12-14	2017-12-18	2018-01-10	2018-01-13										6.14286	6.28571	6.85714	10.1429	10.5714
15	JK 559	2017-10-31	F	WT										2017-12-13	2017-12-14	2017-12-18	2018-01-10	2018-01-13										6.14286	6.28571	6.85714	10.1429	10.5714
15	JK 556	2017-10-31	F	cHet										2017-12-13	2017-12-14	2017-12-18	2018-01-10	2018-01-13										6.14286	6.28571	6.85714	10.1429	10.5714
15	JK 553	2017-10-31	F	Flox										2017-12-13	2017-12-14	2017-12-18	2018-01-10	2018-01-13										6.14286	6.28571	6.85714	10.1429	10.5714
19	JK 608	2017-11-19	M	cHet														2018-02-22														13.5714
19	JK 606	2017-11-19	M	Flox														2018-02-22														13.5714
19	JK 605	2017-11-19	M	Cre														2018-02-22														13.5714
19	JK 590	2017-11-21	M	cHet														2018-02-22														13.2857
19	JK 601	2017-11-21	M	Cre														2018-02-22														13.2857
19	JK 607	2017-11-19	M	cHet														2018-02-22														13.5714
19	JK 593	2017-11-21	M	Flox														2018-02-22														13.2857
19	JK 589	2017-11-21	M	cHet														2018-02-22														13.2857
19	JK 625	2017-11-21	M	WT														2018-02-22														13.2857
19	JK 599	2017-11-21	M	Cre														2018-02-22														13.2857
19	JK 603	2017-11-17	M	Flox														2018-02-22														13.8571
30	JK1962	2019-05-30	M	cHet														2019-08-13														10.7143
30	JK1964	2019-05-30	M	Flox														2019-08-13														10.7143
30	JK1967	2019-05-27	M	Cre														2019-08-13														11.1429
30	JK1965	2019-05-30	M	WT														2019-08-13														10.7143
30	JK1998	2019-05-27	M	cHet														2019-08-13														11.1429
30	JK1969	2019-05-27	M	Flox														2019-08-13														11.1429
30	JK2005	2019-05-29	M	Cre														2019-08-13														10.8571
31	JK2047	2019-06-12	M	WT														2019-08-28														11
31	JK2049	2019-06-12	M	cHet														2019-08-28														11
31	JK2051	2019-06-12	M	Cre														2019-08-28														11
32	JK2108	2019-07-04	M	WT														2019-10-01														12.7143
32	JK2109	2019-07-04	M	Cre														2019-10-01														12.7143
32	JK2161	2019-07-04	M	Flox														2019-10-01														12.7143
32	JK2110	2019-07-04	M	cHet														2019-10-01														12.7143
33	JK2189	2019-07-12	M	WT														2019-10-01														11.5714
33	JK2191	2019-07-12	M	WT														2019-10-01														11.5714
33	JK2193	2019-07-12	M	WT														2019-10-01														11.5714
33	JK2186	2019-07-11	M	WT														2019-10-01														11.7143
33	JK2172	2019-07-16	M	Cre														2019-10-01														11
33	JK2174	2019-07-16	M	WT														2019-10-01														11
33	JK2179	2019-07-11	M	WT														2019-10-01														11.7143
33	JK2194	2019-07-12	M	cHet														2019-10-01														11.5714
